# Supplementary material for: Immune sensing of food allergens promotes avoidance behaviour
Source: Nature. 2023 Jul 12;620(7974):643–50. doi: 10.1038/s41586-023-06362-4 (PMC10432274; doi:10.1038/s41586-023-06362-4)
Supplement: Supplementary file 3 — Source Data Fig. 1 [file 41586_2023_6362_MOESM3_ESM.xlsx]

## Sheet: Panel 1b
Preference test day 1 (cumulative licks over time)
	PBS/alum control																					OVA/alum control
	water bottle									OVA bottle												water bottle										OVA bottle
time (min)	1	2	4	5	6	9	10	13	14	1	2	3	4	5	6	9	10	13	14		time (min)	1	2	3	4	5	6	7	8	14	18	1	2	3	4	5	7	8	14	18
0	0	0	0	0	0	0	0	0	0	0	0	0	0	0	0	0	0	0	0		0	0	0	0	0	0	0	0	0	0	0	0	0	0	0	0	0	0	0	0
1	17	0	0	0	0	0	3	0	0	13	0	23	0	0	0	1	0	0	0		1	20	0	0	0	0	0	0	0	5	15	11	21	44	3	0	2	15	1	27
2	17	21	0	0	0	0	3	34	0	13	8	49	0	3	0	6	0	6	26		2	20	0	5	6	0	12	4	0	5	25	28	40	75	40	5	6	41	1	28
3	17	22	0	15	0	0	3	34	0	73	21	72	32	88	0	14	0	50	26		3	20	0	6	7	0	12	4	0	5	41	32	40	87	59	26	9	43	1	46
4	18	34	8	15	0	0	3	34	1	100	46	75	55	135	26	14	0	83	26		4	78	10	6	18	2	18	4	0	6	50	32	53	90	76	53	9	43	10	46
5	18	34	8	15	20	0	3	60	1	103	50	75	55	153	26	14	31	101	107		5	91	10	6	21	2	20	6	0	14	51	32	53	91	76	64	9	43	56	47
6	18	35	8	15	20	0	3	60	1	187	51	75	57	153	26	14	33	114	136		6	91	10	7	21	2	20	6	0	19	52	36	53	91	76	64	9	43	57	60
7	22	35	8	15	20	0	4	60	1	187	52	76	57	162	28	14	33	116	136		7	91	10	7	22	2	20	6	0	34	60	36	53	135	83	64	9	43	57	63
8	22	35	8	15	20	0	23	60	1	187	59	76	57	162	28	14	34	145	137		8	91	10	7	23	2	20	6	0	35	60	36	53	140	84	64	9	47	57	63
9	22	35	8	15	20	0	23	60	1	187	59	80	57	162	28	15	34	165	137		9	110	10	7	23	2	20	6	0	35	61	42	53	144	84	64	9	49	57	63
10	22	35	8	15	20	0	23	60	1	187	59	80	57	162	34	15	34	166	137		10	110	10	7	23	2	20	6	0	36	63	45	53	144	84	65	9	49	60	64
11	23	35	8	15	29	0	24	60	1	191	59	81	57	172	40	45	34	166	138		11	110	10	7	23	2	24	41	0	37	63	45	53	144	84	70	11	49	106	64
12	23	35	8	15	29	0	24	60	1	204	151	87	57	181	44	67	34	170	138		12	110	12	7	26	4	28	78	0	38	63	49	58	144	88	71	11	49	110	64
13	23	35	8	15	29	0	24	60	1	204	184	87	57	181	44	67	34	170	138		13	110	12	7	26	4	28	84	0	39	66	57	92	149	88	71	11	49	110	68
14	23	35	8	15	29	0	24	60	1	204	196	87	57	181	53	67	34	170	138		14	112	12	7	26	4	29	84	0	42	68	60	120	150	88	71	11	49	110	74
15	23	35	8	15	30	0	24	60	1	204	221	87	57	181	61	82	34	175	139		15	112	12	7	26	4	29	84	0	43	68	60	120	150	88	72	11	49	110	79
16	23	35	8	15	30	1	24	61	1	204	274	87	57	181	61	84	34	175	139		16	112	12	7	28	4	29	84	0	43	72	60	120	150	89	72	11	49	110	123
17	26	35	8	15	30	1	24	112	1	209	287	87	57	181	61	84	34	177	139		17	112	12	7	30	4	29	84	0	47	72	60	120	150	89	72	11	49	111	134
18	26	35	8	15	30	1	24	112	1	209	289	94	57	181	61	85	34	177	139		18	112	12	7	41	4	29	84	0	47	74	60	120	156	89	72	11	49	111	139
19	26	35	8	15	31	1	24	112	1	209	289	110	57	181	71	85	34	177	162		19	130	12	7	41	4	29	84	0	48	75	61	125	156	89	72	11	49	111	166
20	26	35	8	15	31	1	24	112	1	209	289	110	57	181	79	85	34	177	162		20	130	12	7	41	4	29	84	0	48	75	63	125	156	89	72	11	49	123	166
21	26	36	8	18	31	1	24	115	1	209	289	110	57	246	79	86	34	179	162		21	130	12	8	41	13	29	84	0	48	79	63	125	156	89	72	11	49	130	166
22	26	36	8	18	32	1	24	115	1	217	293	110	57	246	85	86	34	179	221		22	130	12	8	41	13	29	85	0	48	79	84	125	156	89	75	11	49	131	166
23	26	69	8	18	32	1	24	115	1	217	293	114	57	246	85	86	34	179	239		23	130	12	8	41	13	29	85	0	51	80	84	125	157	89	75	11	49	132	166
24	26	69	8	22	33	1	24	115	1	217	293	115	57	251	86	90	34	179	239		24	130	12	8	41	13	29	85	0	52	80	84	125	157	89	75	11	49	132	166
25	26	69	8	22	35	1	24	115	1	217	293	115	57	251	110	90	34	179	240		25	132	14	8	43	13	29	85	0	53	82	85	125	157	89	75	12	49	143	166
26	26	69	8	22	35	1	24	115	1	217	293	115	57	255	111	90	34	184	240		26	132	14	8	43	14	29	85	0	54	82	85	125	157	89	115	13	49	145	166
27	26	69	10	22	35	1	24	115	1	217	293	115	57	255	111	90	34	192	240		27	132	14	13	43	14	29	85	0	54	82	85	125	157	91	131	13	49	145	166
28	26	71	10	24	35	1	24	148	1	217	293	115	58	259	111	90	34	192	240		28	161	22	13	47	14	29	85	0	55	82	85	125	157	91	134	13	50	145	166
29	26	71	10	24	35	1	24	148	1	217	294	115	58	259	116	90	34	192	288		29	161	57	13	47	17	29	85	0	56	82	85	125	157	91	140	13	52	145	185
30	34	71	10	24	35	1	24	148	1	218	300	115	58	259	116	90	34	192	288		30	161	57	13	48	17	29	86	0	85	83	85	125	157	91	140	13	52	145	185
31	34	71	10	24	35	1	24	148	1	271	301	115	58	259	119	90	34	195	288		31	161	57	15	48	17	29	86	0	85	83	86	138	158	92	140	13	52	145	185
32	34	71	10	24	35	1	24	148	1	315	301	115	58	259	119	90	34	195	288		32	161	57	15	48	17	29	86	9	85	84	86	138	159	96	145	13	52	146	185
33	34	71	10	24	35	1	24	148	1	317	301	118	66	259	131	90	34	195	288		33	161	57	15	48	17	29	93	9	88	86	86	138	159	97	145	14	52	146	185
34	34	71	10	24	35	1	24	148	1	317	301	118	80	259	131	90	34	195	288		34	161	57	15	49	17	29	99	9	88	86	86	138	159	101	145	15	52	146	185
35	34	71	25	24	35	1	24	148	1	317	301	118	80	259	131	90	34	197	288		35	161	57	15	49	17	29	99	9	93	86	91	138	159	101	150	15	52	146	185
36	34	79	25	29	35	1	24	148	1	321	301	118	80	304	131	90	34	197	288		36	163	57	15	49	17	29	101	9	93	87	91	138	159	103	150	15	52	146	185
37	34	79	25	29	39	1	24	148	1	321	301	118	80	304	136	90	34	197	288		37	163	57	15	49	17	29	101	9	94	87	91	138	159	103	150	15	53	146	185
38	34	79	25	29	39	1	24	192	1	321	301	119	80	304	136	90	34	212	288		38	163	61	15	49	17	29	101	9	94	87	91	138	159	103	150	15	53	146	185
39	34	79	25	29	39	1	24	192	1	321	301	128	80	312	136	90	34	212	288		39	175	71	15	49	17	29	103	9	99	87	91	138	159	103	151	15	53	146	185
40	47	79	25	29	39	1	24	192	1	323	301	128	89	312	142	90	34	212	288		40	175	71	15	49	17	29	103	9	99	87	91	138	159	103	151	15	53	146	185
41	47	85	25	29	39	1	24	192	1	323	313	128	89	317	150	90	34	212	288		41	175	73	28	49	17	29	105	10	101	87	91	138	162	105	151	15	58	146	190
42	47	85	25	29	39	1	24	192	1	323	313	128	89	319	150	90	34	216	289		42	175	74	28	49	17	29	105	10	101	87	92	139	162	105	151	15	58	146	190
43	47	85	25	29	39	1	24	192	1	323	313	128	89	319	150	90	34	216	289		43	175	74	29	49	18	29	105	10	101	87	92	139	165	108	151	15	58	146	190
44	47	88	25	29	39	1	24	192	1	323	313	128	89	319	150	90	34	216	298		44	175	74	29	49	18	29	107	10	102	87	92	139	165	108	151	15	58	146	190
45	47	88	25	29	45	1	24	192	1	323	313	128	89	319	152	90	34	216	298		45	175	74	29	49	18	29	108	10	103	87	92	139	165	108	151	15	58	146	190
46	47	88	25	29	45	1	24	192	1	323	313	128	89	319	152	90	34	216	298		46	175	74	29	53	18	29	108	10	103	87	92	139	165	111	152	15	58	146	190
47	47	88	25	29	45	1	24	192	1	323	313	128	89	319	152	90	34	216	298		47	175	74	29	53	18	30	108	13	104	87	92	139	165	111	152	15	58	146	190
48	47	90	25	29	45	1	24	192	1	323	313	128	89	353	154	90	34	221	298		48	175	74	29	53	18	30	108	13	104	87	92	139	166	111	152	15	58	146	190
49	47	90	25	33	47	1	24	193	1	323	313	128	89	366	155	90	34	222	298		49	175	79	30	54	18	30	108	13	104	87	93	145	166	112	152	15	58	146	190
50	49	90	25	33	47	1	24	193	1	339	313	128	89	366	155	90	34	223	298		50	175	79	30	54	18	64	113	13	104	87	93	145	166	112	152	15	58	146	190
51	49	91	25	33	47	1	24	193	1	339	314	128	89	366	155	90	34	223	298		51	175	79	30	65	18	79	113	13	104	88	97	145	166	114	152	15	58	146	190
52	49	92	32	33	47	1	24	193	1	339	314	128	89	366	157	90	34	223	298		52	175	79	30	65	18	79	113	13	110	89	97	155	166	114	152	15	58	146	190
53	49	97	32	33	47	1	24	193	1	359	314	132	89	366	160	90	34	223	298		53	175	79	30	65	18	81	119	13	110	89	98	195	167	114	152	15	58	146	190
54	49	97	32	33	47	1	24	193	1	360	316	132	89	366	160	90	34	223	298		54	175	79	30	65	18	81	119	13	120	90	98	195	167	114	153	15	58	146	190
55	49	97	32	35	47	1	24	193	1	360	316	132	89	374	161	90	35	223	298		55	175	79	30	73	18	81	119	13	120	90	98	195	167	114	153	15	58	146	190
56	49	97	32	35	47	1	24	193	1	360	316	132	89	374	162	90	35	223	298		56	175	79	30	74	18	81	119	14	121	126	98	195	167	114	153	15	58	146	190
57	49	98	32	35	47	1	24	193	1	360	317	132	89	374	162	90	35	223	298		57	175	86	30	74	18	113	119	14	122	165	98	195	167	114	155	15	58	146	190
58	49	98	32	35	47	1	24	193	1	360	317	132	89	374	162	90	35	223	299		58	175	87	30	74	18	132	119	14	122	217	98	195	167	114	155	15	58	146	190
59	49	98	32	35	47	1	24	193	1	360	317	132	89	375	162	90	35	223	299		59	175	88	30	74	19	132	119	17	122	230	98	197	167	114	157	15	58	146	190
60	49	98	32	35	60	1	24	193	1	360	317	133	89	376	178	90	35	223	348		60	175	88	30	74	20	132	119	17	122	233	98	198	167	118	157	15	58	146	190
61	49	98	32	35	60	1	24	193	1	360	317	133	89	376	178	90	35	223	362		61	176	88	30	74	20	132	119	17	122	233	100	198	167	118	157	15	59	146	190
62	49	98	32	35	60	1	24	193	1	361	317	133	89	376	179	90	35	223	362		62	176	88	30	74	20	133	119	17	123	233	101	200	167	123	157	15	59	146	190
63	49	98	32	35	60	1	24	193	1	361	318	133	89	376	179	90	35	223	362		63	176	88	101	76	20	134	120	25	123	234	101	200	167	123	159	15	59	146	190
64	49	98	32	35	60	1	24	193	1	361	318	133	89	376	179	90	35	223	362		64	176	88	101	76	21	134	122	25	123	234	105	200	167	124	159	15	59	146	197
65	50	98	32	35	60	1	24	193	1	361	318	134	89	376	179	90	35	223	377		65	178	88	101	77	21	134	122	25	124	234	106	200	167	124	160	15	59	146	197
66	50	98	32	35	60	1	24	193	1	361	320	134	90	376	179	90	35	223	377		66	178	88	102	77	21	134	122	25	141	236	106	200	205	131	160	15	59	146	197
67	50	104	32	35	60	1	24	193	1	361	320	134	90	376	179	90	35	223	377		67	178	88	102	78	21	134	122	25	143	236	107	202	205	142	169	15	59	147	197
68	50	104	33	35	61	1	24	193	1	361	321	136	91	376	187	90	35	223	379		68	178	88	102	78	21	134	132	30	145	238	116	212	205	142	169	15	61	158	197
69	51	104	33	35	61	1	24	193	1	416	321	136	91	376	187	90	35	223	379		69	178	90	102	79	22	134	134	30	145	244	120	218	215	142	171	15	61	207	197
70	51	104	33	35	61	1	24	193	1	416	321	136	91	382	187	90	35	223	379		70	178	90	102	80	22	134	141	30	145	244	120	218	215	143	171	21	61	234	197
71	51	104	65	35	61	1	24	193	1	416	321	137	91	382	195	90	35	223	379		71	178	90	102	81	22	134	141	30	145	244	120	220	215	143	171	21	61	234	197
72	51	104	65	35	61	1	24	193	1	416	321	137	91	382	195	93	35	223	379		72	178	90	102	82	22	134	141	31	145	245	120	220	215	143	171	21	64	234	197
73	51	104	65	35	62	1	24	193	1	419	321	137	91	385	200	115	35	223	379		73	178	90	193	82	22	135	141	31	145	247	124	220	216	143	171	21	64	246	197
74	51	104	65	35	62	1	24	193	1	419	321	137	91	385	200	118	35	223	380		74	178	90	193	82	22	135	142	31	145	247	124	220	217	143	172	21	64	250	197
75	51	104	65	35	64	1	24	193	1	419	321	139	92	385	207	139	35	223	380		75	178	90	193	107	22	135	142	31	145	247	125	220	217	144	173	21	64	250	197
76	51	104	65	35	64	1	24	193	1	419	321	139	92	396	209	139	35	223	380		76	178	90	193	107	22	135	149	31	147	247	125	220	217	144	173	22	64	254	197
77	51	113	65	35	64	1	24	193	1	419	322	139	92	396	209	139	35	223	381		77	178	90	193	108	22	135	150	31	148	247	125	221	217	145	177	22	64	254	197
78	51	113	65	35	64	1	24	193	1	419	322	139	92	419	209	139	35	223	381		78	178	90	193	108	22	135	150	31	152	247	125	221	217	145	177	22	64	255	197
79	51	113	65	35	64	1	24	193	1	419	322	139	93	419	213	139	35	223	383		79	178	90	193	108	22	135	150	31	152	247	125	221	217	149	177	22	64	255	197
80	51	148	65	35	64	1	24	193	1	419	322	139	93	419	240	139	35	225	385		80	178	92	193	108	24	135	152	31	152	247	127	222	217	149	177	22	64	255	197
81	51	148	65	35	65	1	24	193	1	419	322	139	93	419	245	139	35	225	385		81	178	92	194	108	24	135	152	63	152	247	127	222	217	149	177	22	65	255	197
82	51	148	65	35	65	1	24	193	1	419	322	139	93	419	246	139	35	225	386		82	178	92	195	110	24	135	152	63	152	248	127	222	217	149	177	22	65	255	197
83	51	148	65	35	65	1	24	194	1	419	323	139	93	419	246	139	35	231	386		83	178	93	195	112	24	135	157	63	152	248	127	222	217	158	177	22	65	255	197
84	51	148	65	35	65	1	24	194	1	419	323	141	93	419	246	139	35	231	386		84	178	94	195	112	24	135	159	63	152	248	128	225	217	159	177	22	65	255	197
85	51	148	65	35	65	1	24	194	1	419	324	141	93	424	246	139	35	231	386		85	178	94	195	112	24	135	160	63	154	248	128	225	226	159	177	22	65	255	197
86	51	148	65	35	65	1	24	194	1	421	324	141	93	424	246	139	35	234	386		86	178	94	197	112	24	135	160	64	154	248	128	225	227	160	177	22	66	278	197
87	51	156	65	35	65	1	24	194	1	440	324	141	93	424	249	139	35	235	386		87	178	94	198	112	24	135	162	64	250	248	142	226	229	160	177	23	66	293	197
88	51	172	65	35	66	1	24	194	1	440	354	145	94	424	249	139	35	236	386		88	178	94	198	112	24	135	166	64	263	248	145	226	229	160	182	23	66	293	197
89	51	172	65	35	67	1	24	194	1	440	354	145	94	425	253	139	35	237	386		89	178	96	198	112	24	135	166	64	263	248	149	236	229	160	182	29	66	293	197
90	51	172	65	36	67	1	24	195	1	440	354	145	94	426	255	139	35	240	386		90	178	96	198	113	24	140	166	72	264	248	149	236	229	162	182	29	67	293	197
91	51	172	65	36	67	1	24	195	1	440	354	145	94	426	258	139	35	242	387		91	178	96	199	113	24	140	166	72	264	249	149	236	229	162	182	29	93	293	201
92	51	172	65	36	67	1	25	195	1	440	354	145	94	426	260	139	123	242	388		92	178	97	199	113	24	140	169	109	267	249	149	240	241	166	182	29	119	293	207
93	66	172	65	36	67	1	25	195	1	440	356	145	96	426	260	139	161	242	421		93	216	97	199	113	25	140	177	109	269	249	149	240	242	167	185	29	119	293	207
94	66	172	65	36	67	1	25	195	1	440	356	145	96	429	260	139	163	242	421		94	216	97	200	113	25	140	177	109	269	249	149	240	242	169	185	29	119	293	207
95	66	172	65	36	88	1	35	195	1	440	356	145	96	429	265	139	163	246	421		95	229	97	200	113	25	140	177	109	270	249	160	241	242	170	185	29	119	293	207
96	66	172	65	38	88	1	35	195	1	440	356	145	96	440	268	139	163	247	421		96	229	97	200	113	25	140	178	109	314	250	160	241	246	170	185	29	119	293	207
97	66	172	65	41	88	1	35	195	1	440	356	146	96	440	268	139	163	247	421		97	229	98	200	113	25	140	178	109	314	250	162	241	246	170	185	29	119	293	207
98	66	172	116	41	88	1	35	195	1	440	356	146	114	440	268	139	163	247	421		98	236	98	200	114	25	140	178	109	314	251	162	241	246	171	190	29	119	293	207
99	66	203	116	41	88	1	35	195	1	440	357	147	114	440	268	142	163	248	421		99	236	98	201	114	25	141	183	109	315	260	162	241	267	171	190	29	119	293	207
100	66	203	116	41	88	1	35	195	1	440	357	147	114	443	268	142	165	249	421		100	236	98	201	114	25	141	183	109	318	261	162	246	267	171	190	29	119	298	207
101	66	214	116	41	88	1	35	195	2	440	358	147	114	443	269	142	165	255	444		101	236	98	201	115	25	141	184	109	320	265	165	247	267	171	190	29	119	312	207
102	66	214	116	41	88	1	35	195	2	440	358	152	114	443	269	142	165	255	444		102	236	98	201	115	25	141	184	109	320	265	165	247	267	171	190	29	119	317	207
103	66	214	117	42	88	1	35	197	2	440	362	152	114	443	269	143	165	256	445		103	236	98	201	115	25	141	184	109	329	265	165	247	267	171	190	29	119	321	207
104	66	214	117	42	88	1	35	197	2	440	362	152	114	443	269	143	165	276	445		104	236	98	201	123	25	141	184	109	330	266	171	247	267	171	190	29	123	321	207
105	66	214	122	42	88	1	35	197	2	440	363	152	148	443	269	147	165	276	446		105	236	98	201	125	63	141	192	109	330	266	171	247	267	172	192	29	125	321	207
106	66	214	122	42	88	1	35	197	3	455	363	152	148	443	274	147	165	276	446		106	254	98	201	126	63	141	193	109	330	266	174	247	267	173	194	29	125	321	207
107	66	214	122	42	88	1	36	198	3	455	363	152	149	468	313	148	204	276	446		107	254	98	201	126	63	141	195	109	330	269	174	256	267	173	194	31	135	321	207
108	66	214	122	43	88	1	36	198	3	455	363	152	149	545	343	148	222	276	446		108	254	98	201	126	63	141	196	109	330	269	174	256	267	173	197	31	135	321	211
109	66	214	125	43	88	1	36	198	3	457	363	152	149	545	343	148	222	283	446		109	254	98	201	126	63	141	196	109	334	273	174	256	267	173	197	31	140	321	211
110	66	214	125	46	88	1	36	198	3	457	363	152	149	546	343	148	222	283	480		110	254	98	201	129	63	141	196	109	334	275	175	256	267	173	197	31	140	321	211
111	66	214	125	46	88	1	36	198	3	457	364	152	149	547	343	148	224	291	480		111	254	98	201	129	63	141	206	109	335	297	175	260	267	175	200	31	140	336	211
112	67	214	125	48	88	1	36	198	3	458	364	152	149	547	343	148	229	294	480		112	286	98	201	131	63	141	206	113	335	298	175	260	271	181	200	31	140	337	211
113	67	214	125	48	88	1	36	198	3	458	364	152	149	547	343	148	231	294	485		113	294	98	201	131	63	141	206	113	335	299	178	260	271	184	201	31	140	337	211
114	67	215	125	48	88	1	36	198	3	458	364	152	149	547	343	148	231	296	490		114	295	98	201	131	63	141	206	161	335	299	179	260	271	184	201	31	140	337	211
115	67	215	125	48	88	1	36	199	3	458	364	152	149	547	343	148	231	297	494		115	295	98	238	132	65	141	206	161	346	299	179	260	272	184	201	32	140	337	211
116	67	218	125	48	88	1	36	199	3	458	364	152	149	547	343	148	231	297	494		116	295	98	238	132	65	141	206	161	346	299	179	260	272	184	201	32	140	337	211
117	67	218	125	48	88	1	36	199	3	458	364	152	149	547	343	148	231	297	494		117	295	98	238	140	65	141	206	161	347	302	180	260	272	185	201	32	140	358	211
118	67	218	125	48	88	1	37	199	3	458	364	152	149	547	343	148	236	298	494		118	295	98	239	140	65	141	206	161	347	302	180	260	278	188	204	32	140	363	211
119	80	218	125	48	88	1	66	199	3	476	364	152	149	547	343	148	236	300	494		119	295	134	239	140	65	141	211	161	350	302	180	260	278	189	205	32	140	371	211
120	80	218	125	48	88	1	66	199	3	476	364	153	149	547	343	148	236	300	522		120	329	183	239	140	65	141	211	161	351	302	190	262	278	189	205	41	141	392	211
121	80	218	177	48	88	1	66	200	4	476	365	153	149	547	343	150	236	304	558		121	329	183	239	141	65	141	211	161	353	302	190	262	281	189	208	47	141	392	211
122	80	218	177	48	88	4	66	200	4	476	365	153	149	548	343	203	236	304	558		122	329	183	239	141	65	141	211	162	353	302	190	263	281	189	209	58	142	392	211
123	80	218	177	48	88	4	66	200	4	476	369	153	151	548	355	281	236	306	558		123	330	186	239	142	65	141	211	162	353	303	194	263	281	189	209	61	142	392	211
124	80	218	177	48	88	4	66	200	4	479	373	153	151	548	355	348	237	306	558		124	330	186	239	142	65	141	222	162	354	303	209	263	281	189	209	62	142	393	211
125	80	218	177	48	88	4	66	200	4	479	373	161	151	548	385	348	263	306	559		125	330	191	239	142	65	141	224	162	354	303	209	263	283	189	209	62	142	393	211
126	80	218	177	48	88	5	66	200	4	479	373	161	151	550	385	387	263	306	563		126	330	191	239	142	65	141	224	162	355	303	209	263	283	189	209	62	142	393	211
127	80	218	177	48	88	5	66	201	4	479	373	161	151	550	385	387	263	323	563		127	330	191	239	142	65	141	224	162	355	308	211	263	283	189	209	62	143	393	211
128	80	219	177	49	88	5	66	201	4	479	373	161	151	557	385	389	263	323	567		128	330	195	239	143	69	141	224	162	367	308	211	263	283	193	210	62	143	393	211
129	80	219	177	49	88	5	66	201	4	479	373	163	151	557	385	389	263	323	567		129	330	195	291	143	69	141	224	216	367	336	211	263	283	193	210	62	145	399	211
130	80	219	177	49	88	5	66	201	4	479	373	163	175	557	385	389	263	324	567		130	330	195	291	143	69	141	229	216	374	336	211	263	283	194	210	62	145	400	211
131	80	219	187	49	117	5	66	203	4	479	373	163	217	564	385	389	263	324	567		131	330	242	291	143	69	141	229	216	374	336	211	264	283	194	211	62	145	400	211
132	80	219	187	49	117	5	66	205	4	479	373	163	217	564	385	389	263	329	567		132	330	242	292	143	69	141	229	216	374	342	214	264	283	194	211	62	145	400	211
133	80	219	187	49	117	5	66	205	4	479	373	163	217	564	385	389	263	329	589		133	330	274	292	143	69	141	232	216	375	342	214	275	283	195	211	62	148	400	211
134	80	219	187	49	117	5	66	205	4	479	373	163	217	564	385	389	263	329	589		134	330	274	292	143	69	141	232	216	375	344	214	347	283	203	211	62	148	400	211
135	80	219	187	49	117	5	66	205	4	479	373	163	217	564	385	389	263	329	589		135	330	274	292	143	69	141	232	216	380	344	214	391	283	203	211	62	148	400	214
136	80	219	187	52	117	5	66	205	4	479	373	163	245	576	385	389	309	329	590		136	330	274	292	143	69	141	232	216	384	344	214	426	284	204	211	63	148	400	214
137	81	219	187	52	117	5	69	205	4	481	373	163	245	576	385	389	327	329	590		137	330	274	292	143	69	141	232	216	396	344	214	426	284	204	215	63	152	400	214
138	81	220	187	52	117	5	71	205	4	481	375	163	245	576	385	389	369	329	590		138	330	274	292	145	69	141	232	216	396	344	214	429	284	205	215	89	152	400	214
139	81	220	187	54	117	5	72	205	4	481	375	163	247	576	387	389	369	333	590		139	330	274	292	146	69	142	234	216	429	344	216	436	284	205	215	89	152	400	214
140	81	220	187	54	118	5	72	205	4	481	375	163	251	576	389	389	369	333	590		140	330	274	292	146	69	143	234	216	430	357	216	438	284	205	215	90	152	400	214
141	81	220	187	54	118	5	72	206	4	483	376	170	252	576	389	389	369	333	590		141	330	274	292	148	69	143	236	216	430	359	216	438	284	205	215	90	152	400	214
142	81	232	188	54	118	5	72	206	5	483	377	170	252	576	389	390	414	333	591		142	330	274	292	148	69	143	236	216	431	359	225	442	284	205	215	91	152	400	214
143	81	234	188	54	118	5	72	206	5	483	377	170	252	576	389	394	415	333	591		143	330	274	292	148	76	143	237	216	459	359	225	442	284	205	217	91	152	400	214
144	81	234	188	54	154	5	72	206	5	483	377	200	252	586	389	394	418	333	618		144	331	274	292	170	76	143	237	216	459	363	227	442	284	205	220	91	152	400	214
145	81	237	188	54	154	9	72	206	5	483	377	200	257	586	389	440	418	333	635		145	331	274	292	170	76	146	237	224	464	363	228	453	284	205	220	91	153	400	214
146	81	238	188	54	154	9	73	206	5	483	383	200	257	586	407	441	422	333	694		146	331	275	292	172	76	146	237	226	464	371	228	453	289	205	220	91	153	400	215
147	81	238	188	54	154	9	74	206	5	483	383	200	257	586	410	441	422	333	700		147	331	280	293	172	76	146	237	226	482	390	228	465	292	205	220	91	153	401	215
148	81	282	188	54	154	9	74	207	5	483	383	200	257	586	412	481	422	335	700		148	331	280	293	173	80	146	237	226	482	390	228	465	292	205	220	91	153	428	215
149	81	282	188	55	154	9	74	207	5	483	383	200	257	586	412	481	422	335	700		149	331	280	293	173	80	146	237	226	484	390	228	465	292	205	220	91	153	438	215
150	81	282	188	55	154	9	74	207	5	483	383	200	257	586	412	481	422	339	716		150	331	280	293	173	80	146	237	226	489	409	228	472	292	205	221	91	154	438	215
151	81	282	188	55	154	9	74	207	5	483	383	200	257	586	473	481	422	339	716		151	356	280	293	173	86	146	242	226	547	409	234	472	292	207	222	91	154	438	215
152	81	282	188	55	154	9	74	207	5	483	383	200	257	589	538	521	422	339	716		152	376	280	293	173	86	146	243	226	548	409	234	473	292	214	222	93	154	438	215
153	81	282	188	55	154	27	74	207	5	483	383	200	257	589	556	523	422	340	717		153	376	280	293	173	86	169	243	226	578	409	240	484	292	216	222	93	154	438	215
154	81	282	188	55	154	27	74	209	5	483	383	200	260	589	563	523	449	343	717		154	376	280	293	173	90	169	243	250	599	409	240	493	292	216	222	97	154	438	215
155	81	373	188	55	154	31	74	209	5	483	383	200	260	589	584	524	449	346	717		155	376	280	293	173	90	169	243	259	666	411	240	493	292	218	223	112	154	438	215
156	81	373	188	55	154	31	74	209	5	483	383	200	260	589	604	524	449	346	717		156	376	280	293	173	90	169	243	259	668	411	255	493	292	218	232	112	154	438	215
157	81	373	188	55	154	33	74	209	5	483	407	200	260	589	606	532	450	346	717		157	376	280	293	173	90	169	243	259	668	411	262	493	292	218	232	112	154	438	215
158	81	373	188	55	154	33	74	209	5	483	415	200	263	589	606	532	452	347	723		158	376	280	293	173	90	169	277	259	668	411	264	497	292	218	232	112	154	438	215
159	81	375	188	55	154	33	74	209	5	483	415	200	263	589	619	532	452	347	723		159	376	280	293	214	97	169	277	259	669	411	264	498	292	218	232	112	154	438	215
160	81	375	188	55	154	33	74	209	5	484	415	200	264	598	620	532	472	348	724		160	376	281	293	227	97	169	277	259	669	412	264	500	292	218	232	112	154	438	215
161	81	375	188	55	154	34	74	209	5	484	415	200	264	598	620	533	472	350	737		161	376	281	321	227	97	169	314	259	669	412	264	500	292	218	232	112	154	438	215
162	87	375	188	55	154	34	74	209	5	484	415	200	264	598	622	533	472	350	737		162	376	281	321	227	97	169	327	259	671	412	264	501	292	218	232	112	154	438	215
163	87	375	188	55	154	34	74	209	5	484	415	211	264	598	622	607	472	350	737		163	376	281	321	227	97	169	327	259	671	412	264	501	292	219	232	112	154	438	215
164	87	375	188	55	154	50	74	209	5	484	415	211	264	598	622	607	472	350	737		164	376	281	321	227	97	169	327	259	671	412	289	501	292	219	249	112	154	439	215
165	87	385	188	55	154	52	74	209	5	536	417	211	264	614	622	619	472	350	737		165	376	281	321	228	97	169	327	260	671	416	303	501	292	230	249	112	154	441	215
166	87	385	188	55	154	55	74	209	5	536	417	211	264	614	623	619	472	350	737		166	376	281	322	230	97	173	327	260	674	416	304	501	294	233	249	112	154	468	215
167	87	386	203	55	154	57	74	214	5	536	417	211	264	614	627	619	472	353	739		167	392	281	322	231	97	173	327	260	688	416	306	506	294	241	249	112	154	473	215
168	87	386	203	55	154	57	74	218	5	536	417	211	266	653	628	619	472	355	739		168	395	282	322	252	97	173	327	307	688	433	306	506	294	241	249	112	158	485	215
169	87	386	203	55	154	57	74	218	5	536	417	211	266	653	634	623	472	356	739		169	395	282	322	283	97	173	327	307	722	433	307	506	294	241	249	112	158	490	215
170	87	440	203	56	154	57	74	218	5	536	417	211	266	653	634	623	473	359	739		170	395	282	322	283	127	173	327	307	722	433	307	506	294	242	249	117	158	490	215
171	87	440	203	56	154	57	74	218	5	536	417	225	266	653	634	623	473	359	739		171	395	282	322	283	160	173	332	307	760	433	307	509	294	242	249	120	197	490	215
172	87	440	203	57	154	57	74	218	5	538	417	225	268	654	635	623	473	359	739		172	460	282	322	283	160	173	332	308	847	463	308	509	294	243	249	215	199	490	215
173	87	440	203	57	154	57	74	218	5	538	417	225	268	654	637	623	473	359	739		173	468	282	322	283	160	173	341	308	881	463	310	509	294	250	249	232	199	492	215
174	88	440	203	57	154	57	74	232	5	538	417	225	268	654	638	623	473	360	739		174	494	287	322	283	160	173	342	308	881	512	313	513	295	252	249	232	199	492	215
175	88	440	203	57	154	57	74	235	5	538	417	225	268	656	638	623	476	362	741		175	494	287	322	283	161	173	342	308	888	574	313	514	295	252	250	232	199	492	216
176	88	440	203	57	154	57	74	235	5	538	417	225	268	656	642	623	476	363	768		176	494	287	322	283	161	173	342	308	892	574	313	514	295	252	250	232	199	492	216
177	88	442	203	57	154	95	74	235	5	538	418	225	268	656	642	624	488	367	768		177	494	287	381	284	161	173	342	308	892	574	314	514	295	252	250	232	199	492	218
178	88	442	204	57	156	95	74	235	5	538	418	225	269	656	642	624	498	387	803		178	494	287	381	284	161	182	342	309	899	575	314	514	295	252	254	232	199	492	218
179	88	442	204	57	156	95	74	235	5	538	420	225	269	656	645	624	499	387	803		179	494	287	381	284	161	182	342	309	948	575	315	524	295	252	254	232	200	492	218
180	88	442	204	58	156	96	76	236	5	538	420	225	269	656	647	696	499	391	803		180	494	287	381	284	161	182	342	311	958	575	315	525	295	252	254	232	200	494	218
181	88	442	204	58	157	96	76	238	5	538	420	230	269	656	647	745	499	398	804		181	494	290	381	284	161	182	342	311	958	575	315	532	295	254	254	232	200	494	218
182	88	442	204	58	157	96	76	238	5	569	420	230	269	656	650	745	499	400	804		182	496	290	381	284	162	182	342	311	958	614	317	532	295	254	255	232	200	494	218
183	96	442	249	69	157	96	76	238	5	569	421	230	269	657	651	747	499	400	804		183	496	290	381	295	162	182	342	311	965	614	317	533	295	254	255	232	200	494	218
184	96	442	249	69	157	96	76	238	5	569	421	230	269	657	651	747	499	400	804		184	496	290	381	295	162	182	365	311	966	614	317	533	295	254	255	232	200	494	218
185	96	442	249	69	157	96	76	238	5	571	421	230	270	657	651	748	499	402	804		185	496	290	381	295	166	182	366	311	971	616	317	533	295	256	257	232	200	494	218
186	96	442	249	69	157	96	76	238	5	571	421	230	270	657	651	750	499	402	804		186	496	290	381	295	166	182	388	317	971	616	317	533	295	256	257	233	200	494	218
187	96	442	249	71	157	96	76	238	5	571	421	230	270	659	651	750	500	405	804		187	496	290	386	295	166	182	388	317	977	616	333	533	295	256	257	233	201	494	220
188	96	446	249	71	157	96	76	238	5	571	422	230	270	659	658	753	500	406	804		188	501	290	386	297	166	182	388	317	979	616	336	533	295	260	257	237	201	494	223
189	96	446	249	71	157	96	76	238	5	571	422	241	273	659	658	753	500	406	804		189	501	290	386	297	166	182	388	317	993	616	336	542	295	265	257	237	201	494	227
190	96	446	249	71	157	96	77	239	5	574	425	241	273	659	658	753	500	407	804		190	501	299	386	297	166	182	396	363	993	616	336	542	295	265	257	237	202	494	227
191	96	446	249	71	157	97	77	239	5	574	428	241	274	659	660	798	509	407	805		191	522	299	386	297	166	182	396	363	995	617	342	542	295	265	257	237	202	494	227
192	96	446	249	71	159	98	77	239	5	574	430	241	274	659	661	805	509	413	805		192	522	299	386	298	166	182	399	363	1002	617	342	542	295	267	257	237	202	494	227
193	96	483	249	73	159	98	77	239	5	574	431	241	276	676	661	805	509	414	805		193	522	299	386	299	166	182	399	363	1002	617	342	550	295	268	260	237	202	494	227
194	98	483	249	75	159	98	77	241	5	576	431	241	276	692	663	805	512	420	806		194	522	299	387	300	166	182	399	363	1002	617	342	550	295	271	260	237	202	502	227
195	98	483	249	75	159	98	77	241	5	576	431	241	276	692	663	807	512	430	806		195	522	299	387	300	174	182	399	363	1002	617	342	550	301	271	260	237	202	505	227
196	98	497	249	75	159	98	77	242	5	576	432	241	281	692	663	807	534	434	806		196	533	300	387	300	174	182	402	363	1002	617	356	550	301	271	260	237	202	505	227
197	98	497	249	75	159	122	77	242	5	576	432	241	284	692	663	807	534	437	806		197	533	300	388	300	176	182	406	363	1002	617	374	550	306	272	260	237	202	505	227
198	98	497	249	75	159	122	78	242	5	576	432	242	284	693	663	862	534	437	855		198	533	300	388	300	176	182	406	363	1004	617	374	550	306	272	260	237	202	505	227
199	98	497	249	75	159	124	78	242	5	576	432	242	284	693	663	862	534	437	857		199	542	312	388	300	177	238	406	363	1004	654	375	554	306	274	265	237	202	505	227
200	98	497	249	75	159	124	78	242	5	576	432	242	284	693	663	862	534	439	857		200	542	312	388	300	177	258	408	363	1005	654	375	554	306	274	265	238	202	505	227
201	98	503	249	75	161	124	78	242	5	576	432	242	284	693	664	862	534	440	857		201	542	312	388	300	177	258	408	363	1010	674	380	554	306	274	265	244	202	505	227
202	98	503	249	75	161	124	78	242	5	576	432	242	284	693	664	863	534	440	857		202	549	312	391	300	177	274	408	407	1010	674	396	554	306	274	265	261	203	505	227
203	98	503	250	75	161	124	78	242	5	576	432	242	285	693	664	865	534	441	857		203	549	334	391	300	177	274	421	407	1011	678	400	561	306	274	268	291	203	505	227
204	98	529	250	75	186	124	80	242	5	576	432	242	285	693	666	866	536	441	857		204	549	334	391	302	177	274	421	407	1038	678	400	561	306	277	289	291	203	505	227
205	98	529	250	75	186	124	80	242	5	576	437	242	285	693	666	866	536	442	857		205	549	334	392	302	177	274	421	407	1038	678	400	561	307	278	289	291	203	505	227
206	98	529	250	76	186	124	80	242	5	576	438	242	285	697	666	866	536	442	857		206	549	334	392	302	177	274	421	407	1038	678	400	561	307	289	289	291	203	507	227
207	98	529	250	76	186	124	80	242	5	583	446	250	294	697	668	866	536	442	857		207	549	334	392	303	177	274	430	407	1038	719	403	563	309	289	289	291	203	510	227
208	98	529	250	76	187	131	80	242	5	583	458	250	298	697	671	866	540	443	857		208	549	334	392	303	177	274	433	407	1038	719	403	563	309	289	289	291	203	519	227
209	98	529	250	76	187	131	80	261	5	583	458	250	298	704	672	920	540	445	857		209	549	334	392	303	177	276	433	407	1040	719	403	567	309	289	289	291	203	519	227
210	98	529	250	76	187	131	80	261	5	583	459	250	298	704	679	975	540	468	857		210	549	336	392	307	177	276	433	407	1052	719	403	568	310	293	289	291	203	519	227
211	98	529	250	76	187	142	80	261	5	583	459	250	300	704	690	975	550	488	862		211	593	336	392	307	177	276	435	407	1061	719	403	569	334	297	289	291	203	519	227
212	98	529	250	76	187	142	80	261	5	583	459	250	300	704	690	975	581	490	864		212	593	336	392	307	177	276	445	407	1061	719	403	569	334	297	289	291	204	519	227
213	98	529	250	76	187	144	80	261	5	583	459	250	300	704	691	975	581	506	864		213	604	336	438	307	177	276	445	407	1061	743	408	569	334	297	289	291	204	519	227
214	98	529	250	76	187	144	80	261	5	583	459	250	300	704	691	975	581	509	864		214	604	344	438	320	178	276	458	407	1061	743	412	570	334	299	289	291	204	519	227
215	98	533	251	76	187	144	80	261	5	583	459	250	300	704	691	975	581	509	926		215	604	345	438	320	178	303	458	407	1061	743	412	572	334	300	289	291	204	519	227
216	119	533	251	79	187	144	82	261	5	583	459	250	300	704	692	975	581	516	926		216	641	365	438	320	180	304	458	407	1061	743	459	576	334	300	291	291	204	519	227
217	119	533	251	79	187	144	82	261	5	583	459	250	300	704	698	975	581	526	926		217	641	365	438	320	181	305	458	407	1061	743	459	576	334	300	291	292	204	519	228
218	119	533	251	79	187	144	82	261	5	583	459	250	300	704	698	975	581	530	928		218	641	366	438	320	181	318	458	407	1061	743	459	576	334	301	291	292	207	519	228
219	119	533	251	79	187	144	82	261	5	583	459	250	302	704	698	975	606	532	928		219	641	366	438	320	181	318	458	407	1061	743	466	576	334	303	291	296	213	519	228
220	119	533	251	79	187	144	83	261	5	583	459	251	302	704	704	975	607	533	928		220	641	393	438	320	181	318	458	407	1061	743	467	578	334	307	291	296	219	519	228
221	119	534	251	79	187	144	83	261	5	585	459	251	302	704	704	975	607	534	928		221	641	393	467	320	181	318	458	407	1061	743	468	578	334	307	291	296	219	519	228
222	120	573	251	79	187	144	83	261	5	585	459	251	302	704	704	975	607	534	928		222	641	393	490	320	181	318	458	407	1061	744	468	578	334	309	291	296	219	519	228
223	120	574	251	79	187	144	83	261	5	585	459	251	304	704	706	975	607	534	928		223	641	393	490	322	181	318	458	407	1061	744	468	578	334	334	291	296	219	519	228
224	120	574	251	79	187	178	83	261	5	594	459	251	325	704	715	984	607	534	958		224	641	393	490	322	181	318	459	407	1061	749	468	584	334	341	291	296	219	519	228
225	120	574	251	79	187	198	83	261	6	637	501	252	344	704	743	988	607	534	959		225	641	393	490	322	186	318	459	407	1061	749	469	585	334	341	291	296	219	519	228
226	120	575	251	79	187	198	83	286	6	679	534	289	348	704	748	1010	607	541	959		226	641	394	490	332	186	318	459	407	1061	749	469	586	336	341	292	296	219	519	228
227	120	575	251	79	187	198	83	287	6	679	534	296	348	704	753	1010	651	543	959		227	641	394	490	338	187	318	459	500	1061	749	469	586	336	341	320	296	219	519	228
228	121	575	251	79	187	198	83	287	6	681	534	296	348	704	756	1016	651	550	967		228	641	394	490	338	187	318	459	500	1061	749	469	586	336	353	320	296	219	519	228
229	121	575	251	79	187	198	83	287	6	681	534	296	350	704	756	1016	651	564	967		229	641	394	490	338	187	318	459	500	1061	773	477	586	336	357	323	296	219	519	228
230	121	575	251	81	203	198	84	288	6	681	534	296	350	705	756	1016	677	646	967		230	641	394	490	338	187	318	459	500	1061	862	486	586	336	357	323	322	221	519	228
231	121	575	251	81	203	198	84	288	6	681	534	296	350	705	761	1016	677	672	1039		231	641	394	490	348	187	331	459	500	1061	862	486	586	336	358	323	322	221	519	231
232	121	590	251	81	203	198	84	288	6	681	545	296	350	705	761	1016	677	675	1042		232	641	394	490	348	187	331	459	500	1061	862	486	586	336	358	323	322	221	519	231
233	121	590	251	81	204	241	84	288	6	681	545	296	350	705	762	1016	677	678	1042		233	650	394	490	349	187	343	459	500	1061	862	486	586	336	372	325	323	221	519	233
234	121	590	251	81	205	241	84	288	6	681	545	296	350	705	763	1016	677	678	1042		234	715	413	490	349	187	343	459	500	1061	862	501	615	336	372	325	323	222	519	233
235	121	590	251	81	205	241	84	288	6	681	545	296	354	705	763	1016	677	694	1050		235	715	422	490	349	187	343	468	500	1061	862	501	615	341	372	325	355	223	519	233
236	121	590	251	81	205	241	84	292	6	681	545	296	354	705	765	1016	677	698	1050		236	721	432	490	349	188	343	468	500	1061	862	503	620	341	389	327	355	223	519	233
237	121	590	251	81	205	242	84	292	6	681	545	296	354	736	768	1016	677	698	1050		237	721	432	490	356	188	343	468	500	1061	862	504	620	341	446	327	355	223	519	233
238	121	590	251	81	206	242	84	292	6	681	545	299	354	736	776	1016	677	698	1050		238	723	432	490	356	189	343	468	500	1061	863	504	620	341	446	327	355	223	519	237
239	179	590	251	82	206	243	84	294	6	681	545	299	354	738	776	1016	702	699	1097		239	723	432	490	357	189	343	468	500	1061	863	504	620	341	446	327	355	223	519	241
240	179	590	251	82	206	243	85	294	6	681	545	299	354	738	776	1016	702	699	1158		240	723	433	490	357	189	343	472	500	1061	863	504	625	341	447	327	355	223	519	241

## Sheet: Panel 1c
% OVA preference - day 1 test
	PBS/alum	OVA/alum
	89.485	48.9258
	90.1898	49.4792
	75.972	58.9552
	73.3765	43.595
	59.5221	42.319
	79.257	47.3902
	98.0379	29.1603
	93.4783	16.1161
	66.5143	37.5165
	99.896	75.5772
	72.7149	33.1165
		39.8476
		37.856

## Sheet: Panel 1d
% OVA preference - day 2 test
	PBS/alum	OVA/alum
	74.502	38.6358
	62.2132	7.02272
	14.3257	16.9245
	97.6605	38.9581
	43.5926	17.6184
	40.4213	10.3098
	88.7919	48.2259
	77.3942	14.3092
	49.7076	28.5455
	56.7935	57.2299
		54.5609
		35.7733
		10.4527
		33.6785
		15.7758
		54.1344

## Sheet: Panel 1e
% OVA preference
weeks after sensitization	PBS/alum					OVA/alum
24 weeks	92.4238	86.1864	82.1148			47.9326	70.9546	29.8126	55.8694	60.1795	20.2996
48 weeks	99.3562	81.1251	46.9229	91.21	47.4015	49.5427	29.1675	11.2219	27.6583	36.1861

## Sheet: Panel 1f
% BSA preference
	PBS/alum	OVA/alum
	87.2855	90.5615
	75.3773	78.6132
	89.8913	86.7062
	94.075	86.9378
		97.5236

## Sheet: Panel 1i
Number of cFos+ neurons
	NTS
	PBS/alum	OVA/alum
	49.5556	176.714
	68.6667	173.454
	63.1	125.846
	72.3333	95.5
	115.429	223
	89.4444	226.769
	lePBN
	PBS/alum	OVA/alum
	24.3333	74
	19.5	52.6667
	17	62
	39.6667	75.6667
	39.75
	CeA
	PBS/alum	OVA/alum
	26.75	94.4
	43.8	34.4
	9.66667	65.1429
	27	54.1667
	10.3333
