# Supplementary material for: Immune sensing of food allergens promotes avoidance behaviour
Source: Nature. 2023 Jul 12;620(7974):643–50. doi: 10.1038/s41586-023-06362-4 (PMC10432274; doi:10.1038/s41586-023-06362-4)
Supplement: Supplementary file 4 — Source Data Fig. 2 [file 41586_2023_6362_MOESM4_ESM.xlsx]

## Sheet: Panel 2a
	Total serum IgE (ug/mL)			OVA-specific serum IgE (ug/mL)
	PBS/alum	OVA/alum		PBS/alum	OVA/alum
	0.57698	2.67347		0	1.10315
	0.421255	2.77592		0	1.1154
	0	3.12007		0	0.652009
	0.138179	4.08462		0	1.94754
	0.483302	2.83163		0	1.24284
	0.344045	1.93498		0	0.340096
		2.73064			2.23069
		1.93278			1.89378
		3.32527			2.2526
		1.41138			1.18972

## Sheet: Panel 2b
Preference test day 1 (cumulative licks over time)
	OVA/alum WT													OVA/alum IgE KO
	water bottle						OVA bottle							water bottle						OVA bottle
time (min)	1	2	3	4	5	6	1	2	3	4	5		time (min)	1	2	3	4	5	6	1	2	3	4	5	6
0	0	0	0	0	0	0	0	0	0	0	0		0	0	0	0	0	0	0	0	0	0	0	0	0
5	0	46	0	0	11	0	0	14	0	0	4		5	0	0	0	0	0	0	0	0	0	0	46	0
10	0	46	1	0	23	0	14	65	62	60	25		10	0	2	2	0	17	3	52	0	27	0	229	133
15	1	46	1	0	27	2	15	65	62	67	26		15	1	15	3	0	17	4	57	13	34	20	236	303
20	1	46	1	0	31	2	56	65	62	67	27		20	1	17	4	0	17	5	68	13	44	259	259	361
25	2	52	1	0	33	7	56	68	62	67	40		25	1	20	16	0	17	5	69	24	50	403	259	362
30	2	52	1	0	44	9	56	72	62	67	55		30	4	20	17	0	23	7	84	43	50	582	260	374
35	66	52	1	31	46	9	56	76	62	67	57		35	11	43	48	0	23	7	99	49	54	802	290	380
40	81	52	1	64	48	55	56	118	62	67	57		40	11	43	52	0	23	40	99	49	54	942	320	380
45	84	52	1	64	78	55	56	138	62	67	90		45	25	45	81	0	23	43	99	50	71	1016	322	426
50	136	54	27	120	78	55	62	139	62	67	90		50	25	46	117	0	23	43	99	50	71	1020	322	426
55	137	54	68	120	78	55	69	141	81	67	97		55	32	48	117	0	35	43	123	82	73	1126	433	486
60	171	55	68	155	78	55	69	209	81	72	97		60	32	48	147	0	36	66	145	82	126	1285	434	489
65	172	55	151	200	120	63	76	228	81	72	105		65	32	56	150	0	36	68	145	82	153	1331	462	489
70	204	55	166	209	121	63	85	242	81	72	110		70	32	57	150	0	43	70	226	125	169	1432	470	490
75	208	57	166	231	149	64	85	267	81	72	111		75	37	57	150	0	43	70	226	176	178	1490	470	490
80	233	57	194	231	174	64	85	332	84	72	111		80	43	58	150	0	43	143	257	177	181	1490	472	492
85	233	57	196	232	188	64	89	408	84	106	113		85	43	59	151	0	97	143	262	185	183	1546	487	495
90	271	70	196	241	207	119	89	408	86	106	118		90	45	59	152	0	97	160	265	185	183	1546	498	495
95	271	74	196	266	209	187	89	409	86	112	118		95	45	108	209	0	141	171	265	187	245	1666	505	495
100	309	79	196	287	217	187	93	409	87	112	118		100	52	111	210	0	181	206	274	188	264	1671	507	498
105	309	89	285	290	239	228	95	429	87	167	119		105	52	111	210	0	181	206	280	227	279	1671	516	498
110	389	89	324	304	264	228	144	430	87	167	119		110	52	122	210	0	213	248	280	237	279	1718	519	512
115	394	89	328	304	283	280	229	431	87	167	121		115	52	124	218	0	213	248	280	307	295	1718	523	512
120	406	89	328	385	293	318	231	438	93	231	148		120	52	124	218	0	213	248	410	320	297	1770	558	512
125	410	161	328	398	293	318	257	440	93	233	148		125	52	124	219	0	246	248	410	320	334	1805	561	512
130	411	208	328	402	318	318	274	489	93	235	148		130	52	130	221	0	294	248	410	336	344	1805	563	512
135	437	208	328	411	323	318	285	578	94	295	192		135	52	130	221	0	294	248	428	375	374	1847	573	526
140	437	208	428	416	333	318	295	578	94	295	210		140	52	130	221	0	294	248	428	398	374	1847	606	551
145	437	208	430	437	343	318	295	578	95	297	210		145	52	130	224	7	329	278	428	398	395	1893	606	553
150	437	208	430	437	346	318	295	592	103	310	210		150	52	130	234	7	353	278	453	399	420	1938	609	554
155	437	208	430	487	358	318	295	606	104	358	214		155	52	130	234	7	380	278	453	399	458	1938	620	694
160	437	241	430	545	386	318	295	608	104	358	218		160	56	130	235	7	384	280	455	399	458	1938	662	697
165	437	241	430	545	400	318	297	608	213	359	218		165	64	202	235	7	384	280	456	410	492	2085	829	697
170	437	241	430	545	400	382	297	617	255	385	218		170	77	213	237	7	384	305	494	414	538	2138	856	700
175	437	241	430	545	411	429	297	617	255	385	218		175	77	213	237	7	384	305	494	417	538	2140	878	700
180	437	241	430	545	426	443	297	753	255	385	243		180	85	213	237	12	384	305	494	417	544	2142	883	700
185	437	241	430	610	430	448	298	753	298	449	243		185	92	213	237	12	386	305	522	417	619	2151	892	701
190	437	247	430	610	430	473	317	756	298	449	243		190	92	213	254	12	386	305	522	417	628	2151	892	737
195	490	247	430	622	430	494	321	756	298	449	243		195	92	213	254	12	386	305	522	417	628	2151	915	737
200	537	269	430	624	430	494	354	781	372	503	316		200	97	213	267	12	386	305	532	476	659	2176	998	737

## Sheet: Panel 2c
% OVA preference - day 1 test
200 min
	WT		IgE KO
	PBS/alum	OVA/alum	PBS/alum	OVA/alum
	99.896	37.5165	87.515	86.8363
	72.7149	75.5772	96.3762	69.2083
	86.5965	33.1165	76.0173	62.8058
	93.3152	39.8476	79.6132	99.8214
	59.5221	37.856	98.1561	74.2809
	98.2214	20.7177	84.5601	75.1782
	81.7175	0.628838	77.4432	84.7752
	62.9736	56.1256	82.778	83.0797
	85.8049	53.9898	34.5774	88.4314
	74.811		75.4542	27.0112
			66.9681

## Sheet: Panel 2d
% OVA preference
	WT chimeras											FceRI chimeras
	water					OVA						water				OVA
time (min)	1	2	3	4	5	1	2	3	4	5		3	4	5	6	1	2	3	4	5	6
0	0	0	0	0	0	0	0	0	0	0		0	0	0	0	0	0	0	0	0	0
5	0	0	0	0	0	0	0	0	0	0		0	0	0	0	0	0	0	0	0	0
10	13	0	0	0	0	71	0	6	50	130		1	0	10	3	191	0	50	0	88	2
15	13	0	0	38	0	77	0	6	219	134		2	0	10	5	224	0	70	75	88	2
20	13	0	0	38	0	88	0	6	219	134		2	0	10	5	225	50	71	75	88	2
25	13	0	1	38	0	88	0	72	219	134		2	0	10	5	225	100	71	75	88	2
30	13	0	1	38	0	88	0	72	219	134		2	0	10	5	225	100	71	75	209	2
35	13	0	84	38	0	88	0	76	219	134		2	0	10	5	225	100	71	75	209	2
40	13	0	84	38	0	88	0	76	219	134		2	0	10	5	225	222	71	75	209	2
45	13	2	145	38	0	88	36	76	219	137		2	0	10	5	225	222	71	75	209	2
50	13	2	145	38	0	88	36	76	219	137		2	0	10	5	225	222	71	75	209	2
55	13	2	145	38	0	88	36	76	380	137		2	0	10	5	225	408	71	75	209	2
60	13	5	145	88	0	88	99	76	381	137		2	0	10	5	225	408	75	75	209	2
65	13	25	145	88	0	88	99	76	381	137		2	0	10	5	225	408	75	75	209	2
70	63	25	145	93	0	89	99	76	382	137		5	0	10	5	237	408	75	161	209	2
75	69	78	145	93	0	89	107	76	382	137		53	0	12	5	237	634	85	193	224	2
80	69	80	160	93	0	89	108	76	385	137		53	0	14	5	237	741	85	193	226	2
85	69	80	162	209	4	90	108	81	387	137		53	6	14	5	278	755	85	193	226	2
90	69	111	162	209	4	90	159	81	387	146		53	12	45	5	298	755	85	193	237	2
95	69	111	277	382	4	90	159	93	387	146		125	12	46	14	391	814	87	352	238	6
100	69	111	277	382	4	91	159	93	387	149		125	12	46	21	422	814	87	354	238	18
105	69	111	277	475	17	91	159	93	387	149		163	12	52	22	422	814	90	354	308	64
110	69	111	277	546	17	91	159	93	387	149		163	13	52	56	422	1004	90	354	308	64
115	194	111	277	546	17	91	159	93	387	149		163	13	81	56	469	1022	90	354	367	66
120	411	111	348	673	17	106	159	95	390	162		170	13	97	56	470	1024	94	465	466	66
125	413	111	391	677	17	106	159	95	390	162		170	15	97	58	470	1024	94	618	488	71
130	413	111	433	757	17	106	183	95	390	162		170	15	97	58	511	1024	209	618	488	71
135	413	274	433	757	17	134	189	95	391	163		170	15	97	73	549	1031	209	618	523	92
140	452	326	433	862	17	217	191	95	391	163		194	15	97	73	630	1081	210	618	538	92
145	452	326	433	901	17	217	191	95	394	163		194	15	97	73	630	1186	210	704	538	92
150	452	333	433	901	17	219	191	95	394	163		238	16	97	73	665	1186	223	715	538	92
155	452	414	433	990	64	224	197	95	400	163		238	16	100	73	665	1283	223	715	569	92
160	452	415	433	1042	102	224	201	95	400	166		238	16	100	73	714	1347	223	774	589	92
165	452	415	433	1130	102	225	201	95	400	170		284	16	100	73	722	1347	224	774	589	92
170	452	415	433	1130	106	225	201	95	400	291		284	16	100	73	771	1347	227	811	589	141
175	452	415	433	1130	106	225	201	95	400	294		284	16	100	73	771	1347	382	811	589	141
180	452	473	433	1130	106	226	208	96	403	294		284	16	100	73	807	1347	382	908	589	141
185	452	512	433	1130	106	226	253	107	403	296		284	16	100	73	808	1511	382	912	589	141
190	452	556	433	1130	106	226	253	107	403	296		284	16	100	73	808	1511	382	912	589	141
195	452	556	433	1130	106	226	253	107	403	296		284	16	100	73	883	1511	382	912	589	141
200	452	632	490	1130	106	227	253	145	407	300		284	16	100	73	883	1511	382	912	589	141
205	452	636	490	1130	106	227	254	145	407	300		284	16	100	73	907	1511	382	912	589	141
210	452	636	490	1242	106	227	254	145	407	300		284	16	100	73	944	1511	382	912	589	141
215	452	658	512	1242	106	312	260	149	420	308		284	16	100	73	944	1511	382	914	589	141
220	452	658	515	1242	106	312	260	149	420	308		284	16	100	73	985	1511	382	914	589	230
225	452	658	515	1365	106	312	260	149	423	308		284	16	100	76	988	1512	382	914	589	246
230	452	713	567	1491	106	369	260	149	438	437		284	16	100	76	1023	1634	382	922	589	267
235	511	713	567	1494	108	369	260	149	438	437		284	16	100	136	1023	1634	382	922	589	273
240	511	713	567	1494	108	371	260	152	438	539		284	16	102	155	1023	1647	382	977	626	277

## Sheet: Panel 2e
% OVA preference
	WT donor	FceRI donor
	38.5045	54.8593
	41.708	97.9263
	23.9401	86.6444
	40.5538	58.9041
	85.2554	90.7634
	72.933	79.4621
	73.3717	97.391
	43.0988
	23.4606

## Sheet: Panel 2f
OVA-specific IgE (ug/mL)
	WT donor	FceRI donor
	0.0186219	6.31177
	1.30401	2.72639
	9.39342	2.05131
	2.20284	4.36498
	10.3397	4.18526
	2.29075	7.05368
	4.11211	6.41397
	2.70176	4.42343
	2.50836	4.98003
	4.03664
	2.98005

## Sheet: Panel 2h
% OVA preference
	RMB WT																			RMB het/mut
	water bottle									OVA bottle										water bottle														OVA bottle
time	1	3	4	5	6	7	8	9	10	1	2	3	5	6	7	8	9	10		1	2	3	4	5	6	7	8	9	10	11	12	13	14	1	2	3	4	5	6	7	8	9	10	13	14
0	0	0	0	0	0	3	0	0	3	0	0	0	0	0	0	0	3	0		0	0	0	0	0	0	0	0	0	0	0	0	0	0	0	0	0	0	0	0	0	0	0	0	0	0
1	0	13	0	0	0	3	0	0	50	2	15	0	0	0	21	0	0	0		0	6	4	0	0	0	0	0	3	0	0	3	6	0	0	0	0	0	0	0	0	3	0	0	76	0
2	3	13	8	0	16	3	0	0	50	2	15	37	18	22	21	0	0	0		0	9	4	0	0	0	5	4	6	0	0	3	20	0	18	26	0	20	34	0	63	25	3	0	108	2
3	3	13	8	3	16	3	0	0	50	2	56	46	26	67	21	0	0	0		3	9	4	11	13	0	6	11	14	5	0	3	20	8	27	32	0	48	52	0	83	39	19	1	171	4
4	3	13	8	3	16	3	0	0	50	2	91	46	28	67	21	0	0	0		3	9	4	11	16	0	6	11	14	9	4	3	20	8	31	32	0	67	55	0	83	41	26	30	171	4
5	3	13	8	3	17	3	15	0	50	2	95	46	28	74	21	0	12	0		3	9	4	11	16	0	6	11	14	11	10	3	21	15	31	32	0	77	58	0	83	41	28	63	171	9
6	3	13	8	3	17	3	15	9	50	15	95	46	28	74	21	0	26	6		3	9	4	13	16	0	6	11	14	12	11	3	21	15	33	35	0	77	58	0	83	45	28	63	171	10
7	3	13	8	3	17	3	15	19	50	15	95	46	28	81	21	0	36	11		3	9	4	14	16	0	6	11	14	12	11	3	21	15	33	78	0	92	58	0	83	45	28	63	171	10
8	4	13	8	3	17	3	15	19	50	20	104	46	28	81	21	0	36	11		3	10	4	14	16	0	6	11	14	12	11	3	21	15	33	78	32	92	58	0	83	46	28	63	171	10
9	5	13	8	3	17	3	15	19	50	29	104	46	28	81	21	0	36	11		3	10	35	14	16	0	6	11	14	12	11	3	21	15	33	78	50	92	58	0	83	46	28	63	171	10
10	5	13	8	3	17	3	15	19	50	29	115	46	28	81	21	0	36	48		3	10	35	14	16	0	6	11	14	12	30	3	21	15	33	78	54	92	58	0	83	46	28	66	171	10
11	5	13	8	3	17	3	15	24	50	32	115	46	28	81	21	0	36	48		3	10	35	14	16	0	6	11	14	12	49	3	21	15	33	78	54	92	58	0	83	46	28	66	171	10
12	5	13	8	3	17	3	15	24	50	33	115	46	28	81	21	0	36	48		3	10	35	14	20	0	7	11	14	12	49	3	21	15	33	78	54	92	69	0	85	46	30	66	171	10
13	5	13	8	4	17	3	15	24	50	35	115	46	30	81	21	0	36	48		3	10	35	14	20	0	7	11	14	13	49	3	21	15	33	78	54	92	69	0	90	46	31	66	171	10
14	5	13	8	4	66	3	15	24	50	35	120	46	30	124	21	0	36	48		3	10	35	14	20	0	7	11	14	13	49	3	21	15	33	78	54	92	69	0	90	52	31	66	171	10
15	5	13	8	4	66	3	15	24	53	35	120	46	30	167	21	0	36	48		3	10	35	14	20	0	36	11	14	13	49	3	22	15	38	78	54	92	69	0	90	58	31	66	178	10
16	5	13	8	4	66	3	15	24	58	35	120	46	30	167	25	0	36	48		3	10	35	14	20	0	36	11	14	13	49	3	22	15	38	78	54	92	69	0	90	117	31	66	188	10
17	5	13	8	4	74	3	15	24	60	35	120	46	30	184	33	0	36	48		3	10	35	14	20	0	36	11	14	13	49	3	23	15	38	78	54	92	84	0	90	117	31	66	188	10
18	5	13	8	4	74	3	15	24	60	35	120	46	30	184	33	0	36	50		3	10	35	14	20	0	50	11	14	13	49	3	24	15	38	78	54	92	84	0	90	117	31	66	188	10
19	5	13	8	4	74	3	15	24	60	36	120	46	30	190	33	0	36	50		3	10	35	14	20	0	50	11	14	13	49	3	24	15	38	78	54	92	84	0	90	117	31	66	196	10
20	5	13	8	4	74	3	15	24	60	36	120	46	30	195	33	0	36	50		7	10	35	14	20	0	50	12	16	13	49	3	24	15	47	78	54	92	84	0	90	117	31	66	196	10
21	5	13	8	4	74	3	15	24	61	36	120	46	30	195	33	0	36	50		7	10	36	14	21	0	50	12	16	13	49	3	24	15	47	78	54	92	84	0	90	117	31	66	196	10
22	5	13	40	4	74	3	15	24	61	52	124	46	30	195	34	0	36	50		7	10	36	14	21	0	50	12	16	13	49	3	59	15	47	78	54	92	84	0	90	117	31	66	196	10
23	5	13	40	4	103	3	15	24	61	52	125	46	30	206	34	0	36	50		7	10	36	14	21	0	68	12	16	13	49	3	59	15	47	78	54	92	84	0	90	117	31	66	202	10
24	5	13	40	4	103	3	15	24	62	52	135	46	30	206	34	0	36	50		9	10	36	14	21	0	68	12	16	13	49	3	96	15	47	78	54	92	84	0	90	117	31	66	202	10
25	5	13	40	4	103	3	15	24	62	52	135	46	30	206	40	0	36	50		9	10	36	14	21	0	68	44	16	13	49	3	96	15	47	78	54	92	84	0	90	117	31	66	288	10
26	5	13	40	4	103	3	15	36	62	52	139	46	30	206	40	0	36	50		9	10	36	14	21	0	68	44	57	13	49	3	96	15	47	78	54	92	84	0	90	117	31	66	288	10
27	5	13	40	4	103	3	15	42	62	52	139	46	30	206	40	0	36	50		9	10	36	14	21	0	68	44	57	13	49	3	96	15	47	78	54	92	86	0	90	117	115	66	295	10
28	5	13	40	4	123	3	15	42	62	52	139	46	30	236	40	0	36	50		9	10	36	14	21	0	68	44	57	13	49	3	96	15	47	78	54	92	86	0	90	117	115	66	326	10
29	5	13	40	4	123	3	15	42	62	52	139	46	30	236	41	0	36	50		9	10	36	14	21	0	68	44	57	13	49	3	96	15	47	78	54	92	86	0	90	118	115	66	326	10
30	5	13	40	4	123	3	15	42	62	52	139	46	30	236	41	0	36	50		9	10	36	14	21	0	68	44	57	13	49	3	96	15	47	78	54	92	88	0	90	120	115	66	337	10
31	5	13	40	4	123	3	15	43	62	52	139	46	30	236	41	0	36	51		9	10	36	14	21	0	68	44	57	13	49	3	96	15	47	78	54	92	88	0	90	144	115	66	338	10
32	5	13	40	4	123	3	15	43	62	52	170	46	30	236	41	0	36	51		9	10	36	14	21	0	68	44	57	13	49	3	96	15	47	78	54	109	88	0	90	148	115	66	338	10
33	5	13	40	4	123	3	15	43	62	53	170	46	30	236	41	0	36	51		9	10	36	14	21	0	68	44	57	13	49	3	96	15	47	78	54	109	88	0	90	148	115	66	338	10
34	5	13	40	4	123	3	15	43	62	53	170	46	30	236	41	0	36	51		9	10	36	14	34	0	68	44	57	13	49	3	96	15	47	78	54	109	93	0	90	148	115	66	338	10
35	5	13	40	4	123	3	15	43	62	53	170	61	30	236	41	0	36	51		9	10	36	14	34	0	68	44	57	13	49	3	96	15	47	78	54	109	93	0	90	148	115	66	338	10
36	5	13	40	4	123	3	15	83	62	53	170	61	30	236	47	0	36	51		9	10	36	14	34	0	68	44	57	13	49	3	117	15	47	78	54	109	93	0	90	148	115	66	339	10
37	5	13	40	4	123	3	15	83	62	78	170	61	30	236	49	0	36	51		9	10	36	14	34	0	68	44	57	13	49	3	117	15	47	78	54	109	93	0	90	148	115	66	339	10
38	5	13	40	4	123	3	15	94	62	78	170	61	30	236	49	0	36	51		9	10	36	14	34	0	68	44	57	13	49	3	117	15	47	78	54	109	93	0	90	148	115	66	339	10
39	5	13	40	4	123	3	15	94	62	78	170	61	30	236	49	0	36	51		9	10	36	14	34	0	68	44	57	13	49	3	117	15	47	78	54	109	93	0	90	148	115	66	339	10
40	5	13	63	4	123	3	15	94	62	78	170	61	30	236	49	0	36	51		9	10	36	14	34	0	68	44	58	13	49	3	117	15	47	78	54	109	93	0	90	148	127	66	339	10
41	5	13	63	4	123	3	15	94	62	78	170	61	30	236	49	0	36	51		9	10	36	14	34	0	68	44	58	13	49	3	117	15	47	78	54	109	93	0	90	148	173	66	339	10
42	5	13	63	4	123	3	15	94	62	78	170	61	30	236	49	0	36	51		9	10	36	14	34	0	68	44	58	13	49	3	117	15	47	78	54	109	93	0	90	148	173	66	339	10
43	5	13	63	4	123	3	15	94	62	78	170	61	30	236	49	0	36	51		9	10	36	14	34	0	68	44	58	13	49	3	117	15	47	78	54	109	93	0	90	148	173	66	339	10
44	5	13	113	4	123	3	15	94	62	78	170	61	30	236	49	0	36	51		9	10	36	14	34	0	68	44	58	13	49	4	117	15	56	78	54	109	93	0	90	148	173	66	339	10
45	5	13	113	4	123	3	15	94	62	78	170	61	30	236	49	0	36	51		11	10	36	14	34	0	68	44	58	13	49	5	117	15	56	78	54	109	93	0	90	148	173	66	339	10
46	5	13	113	4	123	3	15	94	68	78	170	61	30	236	52	0	36	51		11	10	36	14	34	0	68	44	58	13	49	5	117	15	56	78	54	109	93	0	90	148	173	66	339	10
47	5	13	113	4	123	3	15	96	119	78	170	61	30	236	56	0	36	51		54	10	36	14	34	0	68	44	58	13	50	37	117	74	56	78	54	109	93	0	90	149	173	66	339	13
48	5	13	113	4	123	3	15	96	119	78	170	61	30	236	56	0	36	51		54	10	36	14	34	0	68	44	58	13	50	37	117	74	56	78	54	109	93	0	90	149	173	66	339	13
49	5	13	114	4	123	3	15	96	119	78	170	61	30	236	56	0	36	53		54	10	36	14	34	0	68	44	58	13	50	37	117	74	56	78	54	110	93	0	90	156	173	66	339	46
50	5	13	114	4	123	3	15	96	119	79	170	61	31	236	76	0	36	85		54	10	36	14	34	0	68	44	58	13	50	47	117	85	56	78	54	114	93	0	90	180	173	66	339	90
51	5	13	114	5	123	39	15	96	119	79	170	61	32	236	88	0	36	85		54	10	36	14	34	0	68	44	58	13	50	47	117	85	66	78	54	114	93	0	90	180	173	68	339	90
52	5	13	114	5	123	62	15	96	137	79	170	61	32	236	91	0	36	86		54	10	36	14	34	0	68	44	58	13	50	47	117	85	66	78	54	114	93	0	90	180	173	68	339	90
53	5	13	114	11	123	67	15	96	137	79	170	61	32	236	91	5	36	86		54	10	36	15	34	0	68	44	58	13	50	47	117	85	66	82	54	130	93	0	90	180	173	68	339	90
54	5	13	114	11	123	67	15	96	137	79	170	61	42	236	91	43	36	86		54	10	36	15	34	0	68	44	58	13	50	47	117	85	66	82	54	130	93	50	90	180	173	68	339	90
55	5	13	114	15	123	67	15	96	140	103	170	61	42	236	91	43	36	86		54	10	36	15	34	16	68	44	58	13	50	47	117	85	66	82	54	130	93	64	90	180	173	68	339	90
56	5	13	162	15	123	68	15	152	140	103	170	61	42	236	91	43	36	86		54	10	36	15	34	16	68	44	58	71	50	47	117	85	66	82	54	130	93	64	90	180	173	98	339	90
57	5	13	162	15	123	68	15	152	140	103	170	61	42	236	91	43	36	86		54	10	36	15	34	16	68	44	58	71	54	47	117	85	66	82	54	130	93	64	90	180	173	98	339	90
58	5	13	162	15	123	68	15	152	140	103	170	61	42	236	91	43	36	86		54	10	36	15	34	16	68	44	58	71	54	47	117	85	66	82	54	130	93	64	90	180	173	108	339	90
59	5	13	162	15	123	68	15	152	140	103	170	61	43	236	91	43	36	86		54	10	36	15	34	16	68	44	58	71	54	47	117	85	66	82	54	130	93	64	90	180	173	108	339	90
60	5	13	162	15	123	68	15	152	140	103	170	61	43	236	91	43	36	86		118	10	36	15	34	16	68	44	58	71	54	47	117	85	66	132	54	130	93	64	90	180	173	108	339	90
61	5	13	163	15	123	68	15	152	140	103	170	61	43	236	91	43	63	86		120	10	36	15	34	23	68	44	58	71	65	47	117	85	67	133	54	130	93	64	90	180	173	108	339	90
62	5	13	163	15	123	68	15	152	140	103	170	61	43	236	91	43	63	86		120	10	36	15	34	23	68	44	58	71	65	47	117	85	67	133	54	130	93	64	90	180	173	108	339	90
63	5	13	164	15	123	68	15	152	140	155	170	61	43	236	91	43	63	86		128	10	36	15	34	23	68	44	58	71	65	47	117	85	67	133	54	130	93	64	90	180	173	108	339	90
64	5	13	164	15	123	68	15	171	140	155	170	61	43	236	91	43	63	87		128	10	36	15	34	23	68	44	58	71	65	47	117	86	67	133	54	130	93	64	90	181	173	108	339	102
65	6	13	164	15	123	68	15	258	140	155	170	61	43	236	91	43	63	87		128	10	36	15	34	23	68	44	58	71	65	47	117	86	67	133	54	130	93	64	90	181	173	108	340	105
66	6	13	164	15	123	68	15	261	140	155	170	61	43	236	91	43	63	87		128	10	36	15	34	23	68	44	58	71	65	47	117	86	67	133	54	148	93	64	90	184	173	108	340	105
67	6	13	164	15	123	68	15	261	140	155	170	61	43	236	91	43	63	87		128	10	36	15	34	23	68	44	58	71	65	47	117	86	67	133	54	163	93	64	90	206	173	108	340	105
68	6	13	164	15	123	68	15	261	140	155	170	61	46	236	91	43	63	87		128	10	36	15	34	23	68	44	58	71	65	47	117	86	67	195	54	164	93	64	90	206	173	108	340	105
69	6	13	164	16	123	68	15	261	140	155	170	61	48	236	91	43	63	87		128	13	36	15	34	23	68	44	58	71	65	47	117	86	74	198	54	164	93	64	90	206	173	108	340	105
70	6	13	164	16	123	68	22	261	140	155	170	61	48	241	91	43	70	87		128	13	36	15	34	23	68	44	58	71	65	47	117	86	76	198	54	164	96	64	90	206	173	108	340	105
71	6	13	166	16	123	68	22	261	140	179	170	63	48	241	91	43	70	87		128	13	36	15	34	23	68	44	58	71	96	47	117	86	76	198	54	164	96	64	90	206	173	108	340	105
72	6	13	166	16	123	68	22	261	140	182	170	63	48	241	91	43	70	87		128	13	36	15	34	23	68	44	58	71	96	47	117	86	76	198	55	164	96	64	90	206	173	108	340	105
73	6	13	166	16	123	68	22	261	140	182	170	63	74	241	91	43	70	87		128	13	36	15	34	23	68	44	58	71	96	47	117	102	76	198	55	164	96	64	90	206	173	108	340	105
74	6	13	166	16	123	68	22	261	140	182	170	63	75	241	91	43	70	87		131	13	36	15	34	23	68	44	58	71	96	47	117	102	77	198	55	164	96	64	90	206	173	108	340	105
75	6	13	166	16	123	68	22	261	140	182	170	63	75	241	91	43	70	87		132	13	36	15	34	23	68	44	58	71	98	47	117	102	77	198	55	164	96	64	90	206	173	108	340	105
76	6	41	166	16	123	68	22	261	140	182	170	63	75	245	91	43	70	87		132	13	36	15	52	23	68	44	58	71	98	47	117	102	77	198	55	164	97	64	90	206	173	108	340	105
77	6	41	166	16	123	68	22	261	140	183	170	65	75	245	91	43	70	87		132	13	36	15	52	23	68	44	58	71	98	47	117	102	77	198	55	164	97	64	90	206	173	108	340	105
78	7	41	166	16	123	68	22	261	140	183	170	65	75	245	91	43	70	87		132	13	36	15	52	23	68	44	58	71	100	47	117	102	77	198	55	164	101	64	90	206	173	108	340	105
79	7	41	166	21	134	68	22	261	140	183	170	65	75	245	91	43	70	87		133	13	36	15	52	23	68	44	58	71	100	47	117	102	77	198	55	164	103	64	90	206	173	108	340	105
80	7	41	166	21	134	68	22	261	140	183	170	65	75	245	91	43	70	87		133	13	36	15	52	23	68	44	58	71	100	47	117	102	77	198	55	164	103	64	90	206	173	108	340	105
81	26	41	166	21	135	68	22	261	140	183	170	65	75	259	91	43	70	87		133	13	42	15	55	23	68	44	58	71	100	47	117	102	77	198	55	164	103	64	90	206	173	108	341	105
82	26	41	166	21	135	68	22	261	140	183	170	65	75	259	91	43	70	87		133	43	42	15	55	23	68	44	58	71	100	47	117	102	77	200	135	164	103	64	90	207	173	108	341	105
83	26	41	166	21	135	68	22	261	140	184	170	65	76	259	91	43	70	87		133	43	42	15	55	23	68	44	58	71	100	49	117	102	77	200	135	164	103	64	90	207	173	108	341	105
84	26	41	166	21	135	68	22	261	140	184	170	65	76	259	91	43	70	87		133	43	42	15	55	23	68	44	58	71	100	49	117	102	77	200	137	176	103	64	90	219	173	108	341	105
85	26	41	166	21	170	112	22	261	140	184	170	65	76	277	91	43	70	87		133	43	42	15	55	23	68	44	58	71	100	49	117	102	78	259	137	176	103	64	90	219	173	108	341	105
86	26	41	166	21	173	112	22	261	140	184	170	65	76	279	91	43	70	87		135	43	42	15	108	23	68	44	58	71	100	49	117	102	82	259	137	176	106	64	90	219	173	108	341	105
87	26	41	166	21	173	112	22	261	140	184	170	65	76	279	91	43	70	87		135	43	42	15	108	23	68	44	58	71	100	99	117	102	95	259	137	176	106	64	90	219	173	108	341	105
88	26	41	166	21	173	112	22	261	140	203	170	65	76	279	91	43	70	87		137	43	42	15	108	23	68	44	58	71	104	99	117	102	98	259	137	176	106	64	90	219	173	108	341	105
89	26	41	166	21	173	112	22	261	140	203	170	65	92	279	91	43	70	87		137	43	42	15	108	23	68	44	58	71	104	99	117	102	100	259	137	176	106	64	90	219	173	108	341	105
90	40	41	166	21	173	112	22	261	140	203	170	65	100	279	91	43	70	87		137	43	42	15	108	23	68	44	58	71	104	112	117	102	102	259	137	176	106	64	110	219	173	108	341	105
91	40	41	166	21	173	112	22	261	140	203	170	65	105	279	91	43	70	87		137	43	42	15	108	23	68	44	58	71	104	112	117	102	102	259	137	176	106	64	110	219	173	108	341	105
92	40	41	166	21	173	112	22	261	140	203	170	65	105	279	91	43	70	87		137	43	42	15	135	23	68	44	58	71	104	112	117	102	103	259	137	176	106	64	110	219	173	108	341	105
93	40	41	166	21	173	112	22	261	140	203	170	65	105	279	91	43	70	87		137	43	42	15	135	24	68	44	58	71	104	128	117	102	103	259	137	194	106	66	110	219	173	108	341	105
94	40	41	166	22	173	112	22	261	140	203	170	65	105	279	91	43	70	87		138	43	42	17	135	24	68	44	58	71	104	128	117	102	103	259	137	194	106	79	110	219	173	108	341	105
95	40	41	166	22	173	112	22	261	140	203	170	65	105	279	91	43	70	87		138	43	42	17	135	24	68	44	58	71	104	128	117	102	104	259	137	194	106	79	110	219	173	109	341	105
96	40	41	166	22	217	112	22	261	140	203	170	65	105	279	91	43	70	87		139	43	42	17	135	24	68	44	58	71	104	128	117	102	104	259	137	195	106	79	110	219	173	109	341	105
97	40	41	166	22	239	112	22	261	140	203	170	65	105	279	91	43	70	87		140	43	42	22	135	24	68	44	58	71	104	128	117	102	104	259	137	203	107	80	110	219	173	109	341	105
98	40	41	166	22	239	112	22	261	140	203	170	65	105	280	91	43	70	87		141	43	42	22	135	24	80	44	58	71	104	128	117	102	105	259	137	203	107	80	128	220	173	109	342	105
99	40	41	166	22	239	112	22	261	140	203	170	65	105	280	91	43	70	87		141	43	42	22	135	24	80	44	58	71	104	128	117	102	107	259	137	203	107	81	165	220	173	109	342	105
100	40	41	166	22	239	112	22	261	140	204	170	65	106	280	91	43	70	87		141	43	42	22	135	25	80	44	58	71	104	168	117	102	107	259	137	203	107	81	165	220	173	109	342	105
101	40	41	166	22	239	112	22	261	140	204	176	65	106	280	91	43	70	87		141	43	42	22	135	25	80	44	58	71	104	168	117	102	108	259	137	203	109	81	165	236	173	142	342	105
102	40	41	166	22	239	112	22	261	140	204	176	65	106	281	91	43	70	87		142	43	42	22	135	25	80	44	58	71	104	168	117	102	114	285	137	236	109	81	165	236	173	142	342	105
103	57	41	166	22	239	112	22	261	140	204	176	65	106	281	91	43	70	87		142	43	42	22	137	25	80	44	58	71	104	168	117	102	114	285	137	236	109	81	165	236	173	142	342	105
104	57	41	166	22	258	112	22	261	140	217	176	65	106	281	91	43	70	87		142	43	42	25	137	25	80	44	58	71	104	168	117	102	114	285	137	238	109	81	165	236	173	142	342	105
105	57	41	166	22	260	112	22	261	140	217	176	65	106	284	91	43	70	87		142	43	42	25	137	51	80	44	58	71	104	168	117	102	114	285	137	238	109	95	165	238	173	153	342	105
106	90	41	166	22	260	112	22	261	140	217	176	66	106	285	91	43	70	87		142	43	42	28	137	51	80	44	58	71	104	168	117	102	114	285	137	253	109	95	165	238	173	165	342	105
107	90	41	166	22	260	112	22	261	140	217	176	66	106	285	91	43	70	87		142	43	42	28	137	51	80	44	58	74	104	168	117	102	114	288	137	253	109	95	165	238	173	176	342	105
108	90	41	204	22	260	112	22	261	140	217	176	66	106	285	91	43	70	87		142	55	42	28	137	51	80	44	58	74	104	168	117	102	114	289	137	253	109	99	165	238	173	176	342	105
109	90	41	204	22	260	112	22	261	140	217	176	66	106	285	91	43	70	87		142	55	42	28	137	59	80	44	60	74	104	168	117	102	114	289	137	253	109	99	165	238	176	176	342	105
110	90	41	204	22	262	112	22	261	140	217	176	66	106	285	91	43	70	87		142	55	42	28	137	59	80	44	60	74	104	168	117	102	114	289	137	253	109	99	165	238	176	176	342	105
111	90	100	204	22	263	112	64	261	140	217	176	67	106	285	91	43	78	87		142	55	42	28	137	78	80	55	60	74	104	168	117	102	114	289	137	253	109	99	165	238	176	176	342	105
112	90	100	204	22	271	112	64	283	140	217	176	72	106	286	91	43	78	90		142	55	42	28	137	78	80	55	60	74	104	168	117	102	114	289	137	253	109	99	165	238	176	176	342	105
113	90	100	204	22	276	112	64	285	140	217	176	72	106	294	91	43	78	91		216	55	42	28	137	78	80	55	61	74	104	168	117	102	114	289	137	258	109	99	165	238	176	176	342	105
114	90	101	204	22	276	112	64	285	140	217	176	72	114	294	91	43	78	91		216	84	42	30	142	79	80	55	67	74	104	168	117	102	114	294	137	258	109	99	165	238	181	176	342	105
115	90	101	232	22	276	112	64	285	140	217	176	72	114	294	91	43	78	92		216	84	42	30	142	79	80	55	67	74	104	168	117	102	114	294	137	258	109	99	166	239	192	176	343	105
116	90	101	232	22	283	112	64	285	140	217	176	72	115	294	91	43	78	94		240	84	42	30	142	79	80	55	67	74	140	169	117	102	114	294	137	258	109	99	211	245	192	176	343	105
117	90	101	232	22	283	112	64	285	140	218	258	72	115	294	91	43	78	94		240	85	43	30	142	79	80	55	67	74	140	169	117	102	114	305	138	267	118	99	211	245	192	176	343	105
118	90	150	232	22	283	112	64	285	140	218	258	76	115	294	91	43	78	94		240	85	45	31	142	79	80	55	67	74	140	169	117	102	114	324	139	276	118	99	211	245	192	176	343	105
119	90	150	232	22	283	112	64	285	140	218	258	77	115	294	91	43	78	94		240	85	45	31	142	79	80	55	67	74	140	169	117	102	130	364	139	303	118	99	211	245	192	176	343	105
120	90	150	232	22	315	112	64	285	184	218	258	77	115	294	91	43	83	94		240	85	45	31	144	79	80	55	67	74	140	169	117	102	139	364	139	303	120	99	211	248	192	176	345	105
121	96	150	232	22	315	112	65	293	184	218	258	77	115	294	91	43	84	94		240	85	45	31	144	79	80	55	67	74	140	169	117	102	143	364	139	304	120	99	211	248	192	176	345	105
122	96	150	232	22	315	164	65	309	184	243	258	77	115	294	91	43	84	94		255	85	45	31	145	86	80	55	67	74	140	169	117	102	143	364	139	304	120	99	211	248	192	176	345	105
123	96	150	232	22	316	164	65	310	184	243	258	77	115	295	91	43	84	94		255	85	45	31	145	86	80	56	128	74	140	169	117	102	143	364	139	304	120	99	211	248	192	176	345	105
124	96	150	292	22	316	164	65	310	184	243	258	77	115	295	91	43	84	94		255	85	46	32	145	86	80	56	147	74	140	169	139	102	143	364	163	304	120	99	211	248	192	176	345	105
125	96	150	327	22	316	164	65	331	191	243	258	77	115	295	92	43	84	94		255	85	46	32	145	86	80	56	147	74	140	169	139	102	145	364	163	304	120	99	211	248	192	176	372	105
126	97	150	327	22	347	164	65	331	191	243	258	77	115	296	92	43	84	94		295	85	46	32	145	86	80	56	147	74	140	169	139	117	145	364	163	305	122	99	211	248	192	176	373	110
127	97	227	327	22	347	164	65	331	191	243	258	84	115	296	92	43	84	94		295	85	46	32	145	86	80	56	147	74	165	169	139	117	145	364	163	305	122	99	211	248	192	176	373	110
128	97	228	327	22	362	164	65	332	191	243	258	84	115	296	92	43	84	94		295	85	46	37	145	86	80	56	151	74	165	169	140	117	145	365	163	305	122	99	227	248	192	176	374	110
129	97	228	327	22	362	164	65	332	191	243	258	84	115	296	92	43	116	94		297	85	46	37	145	118	80	56	151	84	165	169	140	117	147	365	163	305	122	99	227	248	192	176	374	110
130	97	228	327	22	362	164	65	332	191	243	258	85	115	296	92	43	123	95		297	85	46	37	145	119	80	56	151	84	165	169	140	117	147	365	163	305	122	99	227	249	192	178	374	110
131	97	228	327	22	382	164	107	332	191	243	258	92	115	297	92	43	123	95		297	85	48	37	154	136	80	56	151	84	165	195	141	117	147	366	163	305	122	99	288	249	192	238	375	110
132	97	228	327	23	383	164	107	332	191	243	258	92	115	298	92	43	123	95		297	86	48	37	154	137	80	56	151	84	165	200	141	117	147	366	163	305	122	99	378	249	192	247	375	110
133	97	228	327	23	383	164	107	332	191	243	258	93	115	298	92	43	123	95		297	86	48	38	154	141	80	108	151	84	165	213	141	117	147	366	166	307	123	99	378	249	192	247	375	110
134	97	256	327	23	384	164	107	332	191	244	258	93	115	301	92	43	123	95		298	86	48	39	154	141	93	108	151	84	165	220	141	117	147	366	170	307	123	99	378	249	192	250	375	110
135	97	256	327	23	384	164	107	356	191	244	258	93	115	303	92	43	123	95		298	86	48	39	154	141	93	108	151	87	165	220	141	117	147	366	170	314	123	99	378	249	192	250	375	110
136	98	256	327	23	384	164	107	360	191	244	258	93	115	303	92	43	123	95		298	86	48	39	154	141	93	108	151	87	165	220	141	117	150	370	187	325	124	99	378	249	192	250	394	110
137	98	260	328	23	401	164	107	376	191	244	258	94	115	303	92	43	123	95		338	86	48	39	154	141	93	108	151	87	165	220	141	117	151	379	201	325	124	99	378	249	192	250	395	110
138	98	260	329	23	401	164	107	376	191	244	258	94	115	303	92	43	123	95		338	86	48	39	154	141	93	108	151	87	165	220	141	117	151	387	203	325	124	99	378	249	192	250	395	110
139	98	260	329	23	401	164	107	376	191	258	258	94	115	303	92	43	123	95		340	86	48	49	154	141	93	108	151	88	165	253	141	117	151	387	203	351	124	99	378	249	192	252	395	110
140	162	295	330	23	401	164	108	376	191	259	258	94	115	303	92	43	123	95		340	86	48	49	154	143	93	108	151	88	220	253	141	117	151	387	203	351	128	101	378	249	192	252	395	110
141	162	295	330	23	401	165	108	377	191	259	258	95	115	303	92	45	123	95		364	96	48	49	154	143	93	108	151	127	220	253	170	144	156	387	203	351	128	101	378	249	192	252	396	110
142	162	295	330	23	449	165	108	377	191	259	258	95	115	304	92	45	124	95		364	96	48	50	154	143	93	108	151	127	220	253	170	150	157	387	203	351	128	101	379	249	192	262	396	110
143	162	295	330	23	451	165	108	378	191	261	258	95	116	304	92	45	124	95		365	96	78	51	154	143	93	108	151	127	221	254	170	152	157	387	205	351	128	101	380	249	192	262	396	112
144	163	319	366	23	456	205	108	378	191	261	258	95	118	304	92	47	124	95		365	96	78	51	154	143	93	108	151	127	221	254	170	152	157	387	205	351	128	160	380	249	192	262	396	112
145	163	323	366	23	456	205	108	378	191	261	258	95	118	304	92	47	125	95		365	96	78	51	154	143	94	108	151	127	221	254	218	152	157	387	205	351	130	190	380	249	192	262	396	112
146	163	323	366	52	456	205	108	379	191	261	258	95	119	304	92	47	125	95		365	98	81	51	155	143	94	108	151	127	221	281	218	152	157	387	208	351	164	190	380	249	192	262	400	112
147	163	323	366	55	456	205	111	381	191	261	260	95	119	304	100	47	135	97		365	100	81	51	155	143	94	108	151	127	221	298	219	152	157	387	286	351	164	190	380	249	192	263	401	112
148	163	323	367	55	456	205	111	381	191	261	260	95	119	304	100	47	149	97		365	102	81	51	155	143	94	108	151	127	221	299	219	152	157	387	374	438	164	190	423	250	192	275	406	112
149	167	323	367	55	456	205	131	381	191	283	260	95	119	304	100	49	149	97		365	104	81	51	155	143	94	108	151	127	221	300	219	152	157	387	442	439	164	194	423	250	192	355	406	112
150	167	323	368	55	456	205	131	381	191	310	260	97	119	305	100	49	192	97		365	104	81	52	160	143	94	108	151	127	242	300	219	152	159	387	446	440	164	194	423	343	192	355	406	112
151	170	323	368	55	456	223	132	381	191	311	260	97	119	305	104	49	193	97		365	104	81	52	160	143	94	108	151	127	242	321	219	152	160	388	447	444	164	194	423	343	192	355	406	112
152	170	323	368	84	456	223	132	382	191	311	260	97	119	305	104	49	193	97		365	104	81	52	160	143	94	108	151	127	242	321	219	152	160	388	450	444	164	194	423	343	192	355	406	112
153	170	323	368	86	458	223	132	400	191	311	260	97	120	305	104	49	193	97		365	104	81	52	160	144	94	108	151	127	242	321	219	231	161	389	475	453	164	196	423	343	192	355	406	112
154	170	339	398	86	458	223	132	400	199	311	260	100	120	305	104	50	193	97		365	105	81	52	160	146	94	108	151	127	242	363	219	317	161	405	475	469	164	196	423	343	192	357	406	112
155	170	339	398	86	488	223	132	400	199	311	260	100	120	306	104	50	193	97		365	109	81	52	160	146	94	108	156	127	242	363	219	328	161	443	478	469	165	196	423	343	192	357	406	112
156	170	339	398	86	488	223	132	400	199	311	260	100	120	306	104	50	193	97		365	136	81	52	160	146	94	108	156	148	242	363	222	328	161	443	504	469	165	196	423	343	212	361	414	112
157	170	339	398	89	488	223	132	400	199	311	260	100	120	306	104	50	193	97		365	137	81	52	160	146	94	108	156	148	242	363	222	328	161	461	512	469	165	196	423	343	212	362	414	112
158	170	369	398	89	488	223	132	400	199	311	260	100	120	306	104	50	193	97		365	137	81	52	160	146	94	108	156	148	242	363	222	328	161	461	512	469	165	196	423	343	213	362	414	112
159	170	402	471	89	488	303	132	446	199	311	260	100	120	306	109	51	193	97		365	137	81	52	160	146	94	108	156	148	242	363	223	328	161	461	512	469	165	196	423	343	213	362	420	112
160	170	404	471	89	555	303	132	446	202	311	260	106	120	306	109	51	193	97		365	137	81	52	160	146	120	108	156	148	242	363	223	328	162	462	512	469	166	196	423	343	213	362	420	112
161	170	404	471	89	564	303	132	454	202	311	260	106	120	314	109	51	195	97		365	137	81	52	160	146	120	108	158	148	242	363	223	328	162	462	512	469	166	196	423	343	213	362	420	112
162	170	406	479	89	564	303	132	454	202	311	260	106	120	314	109	51	195	97		365	137	87	52	203	147	120	109	158	148	266	377	257	328	162	462	512	469	167	196	423	344	213	362	422	112
163	170	406	479	89	564	303	132	454	202	311	260	107	120	314	109	51	195	97		365	138	124	52	203	147	120	109	159	148	266	377	257	343	162	462	512	469	167	196	423	345	213	379	425	116
164	193	406	479	89	564	303	132	454	202	311	260	107	120	314	109	51	205	97		366	138	124	52	203	147	120	109	159	148	266	377	257	343	162	462	512	469	167	196	506	345	214	437	432	116
165	194	406	479	89	564	305	133	454	202	311	260	107	120	314	109	53	205	105		366	138	124	53	203	147	120	109	162	148	266	377	257	343	162	462	569	469	167	196	522	347	214	437	432	117
166	194	444	479	89	564	314	133	512	223	311	260	122	120	314	109	53	217	105		366	158	124	53	203	147	120	110	162	148	266	377	257	343	162	471	653	469	167	196	522	357	214	437	435	118
167	194	444	479	89	564	314	133	512	243	311	260	122	120	314	109	53	217	107		366	158	124	53	203	147	120	110	162	148	266	397	257	343	162	472	659	469	168	196	522	366	214	437	490	118
168	194	444	479	89	588	314	133	512	243	311	260	122	120	317	109	53	217	107		366	158	124	53	203	147	120	110	163	148	266	397	258	343	162	472	663	474	168	196	522	366	214	437	492	118
169	194	444	479	89	588	314	133	512	243	311	260	122	121	322	109	53	217	107		366	158	124	54	262	148	120	110	163	148	266	445	258	343	163	489	665	474	168	200	523	366	214	437	492	118
170	194	491	479	170	589	314	133	512	243	311	260	122	121	322	109	53	217	107		366	158	125	54	262	148	120	110	163	148	266	446	258	344	163	504	665	493	169	200	523	366	214	437	492	119
171	194	491	479	170	589	346	133	512	243	311	260	122	121	322	109	53	217	107		366	158	127	54	262	148	133	110	163	154	266	446	258	344	163	505	665	493	169	200	523	366	214	443	492	119
172	197	491	480	170	589	346	133	512	243	311	260	122	121	322	109	53	220	107		366	158	127	54	262	148	133	110	227	154	266	446	300	362	163	505	681	496	169	200	523	374	214	443	493	122
173	197	551	480	170	589	346	134	512	243	311	260	122	121	322	109	53	220	107		366	158	127	54	262	148	133	113	291	154	266	446	317	362	163	505	713	496	169	200	523	376	214	443	501	126
174	197	551	480	170	589	346	134	513	243	311	260	122	121	322	109	53	220	107		366	158	127	54	262	148	133	113	291	154	266	446	317	362	163	505	779	496	169	200	524	377	216	443	502	126
175	197	551	480	170	589	346	134	513	243	311	260	122	121	322	109	53	220	107		367	158	127	54	290	148	133	119	293	154	266	446	318	362	164	505	779	496	169	200	524	377	216	443	509	126
176	197	552	545	170	589	346	134	513	243	311	260	122	121	322	109	53	220	107		367	158	127	54	293	148	133	119	293	154	266	446	318	362	164	505	785	496	169	200	524	377	216	443	509	126
177	197	552	545	170	589	347	135	513	243	311	260	122	121	322	109	53	225	107		367	182	128	54	293	193	146	119	293	154	266	446	318	362	164	505	811	496	169	200	524	377	216	443	509	126
178	256	552	556	170	648	347	135	513	243	311	260	122	121	322	109	53	225	114		425	184	128	55	293	193	146	119	293	154	266	475	318	362	164	505	864	500	169	200	524	377	216	443	514	126
179	256	552	557	209	648	347	135	513	243	311	260	122	121	322	109	53	225	114		425	184	128	62	293	194	163	119	293	154	266	475	318	362	164	505	880	500	169	201	524	377	216	443	514	126
180	256	552	557	209	648	347	135	513	243	311	260	122	121	326	109	53	225	114		425	184	128	62	293	194	163	119	293	154	266	475	318	362	164	505	900	500	170	212	524	377	216	443	514	126
181	256	552	557	209	648	407	135	514	243	311	260	122	121	326	109	53	225	115		425	184	128	63	293	194	163	119	293	154	266	490	318	362	164	505	953	500	170	212	526	378	216	443	515	126
182	256	552	557	209	648	407	135	514	243	311	260	122	121	328	110	53	226	115		425	185	128	63	293	194	163	119	293	154	268	490	318	362	164	505	973	531	170	212	526	394	216	475	517	126
183	256	552	557	209	648	407	137	514	243	311	260	122	121	328	121	53	226	119		425	185	128	64	293	194	163	119	293	154	268	490	318	362	164	505	982	531	170	212	527	397	216	514	518	126
184	256	552	591	209	648	407	137	514	243	311	260	122	121	328	142	53	235	119		425	185	128	64	293	194	163	119	293	194	268	490	318	362	164	505	982	545	173	212	527	403	220	583	518	126
185	276	552	591	209	648	407	137	514	243	311	260	122	122	328	157	53	235	119		425	185	128	64	315	194	163	119	297	195	268	490	318	365	164	506	985	556	181	212	527	436	220	599	520	126
186	276	618	634	216	650	407	137	514	243	311	260	123	122	328	179	53	235	119		425	185	128	64	315	194	163	119	297	195	268	490	318	365	164	543	985	556	181	212	527	436	220	599	520	129
187	276	618	634	216	650	436	137	538	243	311	260	123	122	328	208	53	235	119		425	185	128	64	315	195	163	134	342	195	268	490	318	368	164	543	985	556	181	250	527	436	220	599	520	129
188	276	618	634	276	650	436	137	538	243	311	260	123	123	328	208	53	235	119		425	185	128	86	315	196	163	134	342	195	268	490	318	368	164	543	985	581	181	251	527	436	221	599	520	129
189	276	618	634	286	650	436	137	538	243	311	260	123	123	328	232	53	235	119		458	185	128	110	337	196	163	139	342	195	268	490	318	368	165	543	985	581	181	251	527	436	221	599	521	129
190	281	618	634	286	686	436	137	538	243	311	260	123	123	328	247	53	235	119		458	185	128	110	337	196	163	139	342	195	269	521	318	368	167	543	985	581	181	251	527	436	221	599	521	129
191	281	618	634	286	697	436	137	582	243	311	260	123	123	332	274	53	235	119		458	190	128	110	337	196	163	139	342	195	269	521	346	369	167	543	985	581	181	251	527	436	221	599	522	131
192	288	619	638	286	697	480	137	582	243	311	260	123	123	332	274	54	243	119		458	190	213	110	340	196	163	139	342	195	269	553	350	369	167	543	985	581	181	251	527	436	228	605	522	131
193	288	619	638	286	697	480	137	582	243	311	260	123	123	332	274	54	243	119		458	190	213	112	340	196	163	139	342	196	269	553	353	372	167	543	985	581	181	251	527	436	228	605	522	131
194	288	619	638	286	697	480	137	603	243	311	260	123	123	332	274	54	243	120		458	190	213	112	340	198	163	147	342	196	269	553	373	411	167	543	999	581	181	262	527	436	228	605	522	131
195	288	619	638	286	697	480	137	603	243	311	260	123	123	332	274	54	243	120		458	190	213	112	340	198	163	147	342	196	269	553	373	411	167	543	999	581	181	262	527	437	228	641	527	131
196	288	632	638	286	697	480	137	604	243	353	260	123	123	332	274	54	243	120		458	191	213	112	342	198	163	147	342	196	269	553	373	411	167	544	999	581	182	262	527	437	228	654	527	163
197	288	632	638	286	697	480	137	604	243	353	260	123	123	332	274	54	243	120		458	191	213	112	342	198	163	147	342	196	301	553	373	411	167	544	999	581	182	262	527	437	228	654	527	163
198	290	632	638	286	770	538	137	604	243	369	260	123	123	332	274	54	243	120		458	204	213	112	342	198	163	147	342	197	302	553	373	411	167	544	1006	593	182	262	528	439	228	654	527	163
199	290	632	638	286	770	538	137	605	252	369	260	123	123	332	274	54	243	120		458	204	213	113	342	198	163	147	342	197	302	553	373	411	167	544	1015	598	182	262	605	439	228	655	528	163
200	290	632	638	286	770	538	137	605	290	370	260	136	123	332	275	54	243	120		497	204	213	113	342	198	163	163	342	197	302	568	373	411	167	544	1015	598	182	262	606	439	228	691	528	163

## Sheet: Panel 2i
% OVA preference
200 min
	RMB WT	RMB het/mut
	30.0435	80.0053
	60.0488	81.1156
	47.143	88.8765
	38.6701	48.8833
	36.144	57.2379
	27.425	73.8044
	35.4724	78.0766
		59.2642
		72.258
		69.9839
		37.4677

## Sheet: Panel 2j
OVA-specific serum IgE (ug/mL)
	RMB WT		RMB het/mut
	pbs/alum	ova/alum	pbs/alum	ova/alum
	0	9.35156	0.77092	8.71059
	0	6.53775	0	6.61843
	0	7.62995	0	3.90159
	0	10.2682	0
	0	7.35091	0	9.75503
	0	11.379	0	7.62494
				6.47064
