# Supplementary material for: Immune sensing of food allergens promotes avoidance behaviour
Source: Nature. 2023 Jul 12;620(7974):643–50. doi: 10.1038/s41586-023-06362-4 (PMC10432274; doi:10.1038/s41586-023-06362-4)
Supplement: Supplementary file 5 — Source Data Fig. 3 [file 41586_2023_6362_MOESM5_ESM.xlsx]

## Sheet: Panel 3b
% OVA preference
200 min
	PBS/alum	OVA/alum	PBS/alum Zileuton	OVA/alum Zileuton
	61	47.5	62	60.8
	62	48.3	81	30.9
	48	68.3	69.6	66.7
	84	35	77	32.9
	76	49.3	31	65.3
	69.2	25.2		81.3
	83.9	24.8		44.4
	40	18.6		64.5
		18.6		51.2
		36.8		47.1
				58.6
				54.1
				83.1
				60.5
				55.5

## Sheet: Panel 3c
Alox5 relative expression (normalized to Rpl13a)
	PBS/alum							OVA/alum
duodenum	0.000540496	0.00063448	1.15548e-06	0.000104558	0.000214248	0.0001175		0.00266204	0.00272766	0.00100774	0.000445249	0.00180895	8.91146e-05	0.000119072	0.001738
jejunum	3.56616e-05	4.78868e-05	3.95469e-05	5.31749e-05	0	5.37172e-05		7.81088e-05	5.4642e-05	0.00021735	0.000326499	0.00105638	0.000159741	0.000172711	0.0013178
ileum	4.13026e-05	9.93428e-05	1.08924e-05	1.93162e-05	2.51541e-05	2.06222e-05		0.000181906	8.90514e-05	4.60403e-05	0.00014876	0.000227461	0.000110076	0.000522384	0.00049347
colon	3.26477e-05	9.97666e-08	5.22433e-08	0	0.000111506	0.000141163		5.91316e-05	3.02184e-05	0.000230968	9.31518e-05	5.83333e-05	0.000104477	0.000159456	0.000302955

## Sheet: Panel 3d
Duodenal expression of Alox5 (normalized to Rpl13a)
	WT PBS/alum	WT OVA/alum	IgE KO OVA/alum	RMB het/mut OVA/alum
	0.000540496	0.00266204	7.90017e-07	1.23484e-06
	0.00063448	0.00272766	8.80705e-05	8.42343e-07
	1.15548e-06	0.00100774	2.33601e-06	1.07804e-06
	0.000104558	0.000445249	2.04724e-07	0.000146361
	0.000214248	0.00180895	7.24953e-05
	0.0001175	8.91146e-05	0.000130478
		0.000119072
		0.001738

## Sheet: Panel 3e
LTE4 per mg of duodenal tissue
	WT pbs/alum	WT ova/alum	LTC4s KO ova/alum
	0.36	7.5	0
	0.34	2.12	0
	0.19	7.15	0.02
		2.95
		4.44

## Sheet: Panel 3f
Cumulative licks over time - day 1 preference test
	WT OVA/alum										LTC4s KO OVA/alum
time (min)	1	2	3	4	5	6	7	8	9		1	2	3	4	5
1	0	0	3	4	2	0	0	0	0		0	0	0	0	5
2	0	0	3	4	2	0	0	0	0		0	12	0	0	7
3	3	0	3	4	2	0	0	0	0		2	30	16	0	7
4	33	0	9	4	2	0	0	0	0		93	30	16	0	7
5	120	0	9	4	2	0	0	0	0		107	30	16	0	7
6	120	16	9	4	2	0	0	0	0		121	30	16	0	10
7	120	16	9	15	6	0	0	0	0		121	30	16	0	10
8	120	16	9	44	6	0	0	0	0		121	72	16	0	10
9	120	16	12	44	6	0	6	0	0		121	74	16	0	10
10	120	16	13	44	6	0	6	0	0		121	74	16	12	10
11	120	16	39	44	6	0	21	0	0		121	74	16	16	16
12	120	16	39	44	6	0	30	0	0		123	74	16	42	16
13	121	16	39	44	6	0	30	0	0		123	88	16	42	16
14	121	16	39	44	6	0	34	0	0		123	88	16	42	16
15	121	16	40	44	6	0	34	0	0		123	88	16	42	16
16	121	16	40	44	6	0	34	0	0		123	88	16	42	16
17	121	16	40	44	6	0	34	0	0		123	88	16	42	16
18	121	16	40	44	6	0	34	0	0		123	88	16	42	18
19	121	16	40	44	6	0	34	0	0		123	88	16	42	24
20	121	16	40	44	6	0	34	0	0		123	88	16	45	24
21	121	16	40	44	6	0	34	0	0		123	88	16	45	24
22	121	16	40	44	6	0	34	0	0		123	88	16	45	24
23	121	16	40	44	6	0	34	0	0		123	88	16	45	25
24	121	16	40	44	6	0	34	0	0		123	88	16	45	25
25	121	16	40	44	6	0	34	0	0		123	88	16	45	25
26	121	16	40	44	6	0	34	0	0		123	88	16	45	25
27	121	16	40	44	6	0	34	0	0		123	88	16	45	29
28	121	16	40	44	6	0	34	0	0		123	88	16	47	29
29	121	16	40	44	6	0	34	0	0		123	88	16	47	29
30	121	16	40	44	6	0	34	0	0		123	88	16	47	29
31	121	16	40	44	6	0	34	0	0		123	88	16	47	29
32	121	16	40	44	6	0	34	0	0		123	88	16	47	29
33	121	16	40	44	6	0	34	0	0		123	88	16	47	29
34	121	16	40	44	6	0	34	0	0		123	88	16	47	29
35	121	16	40	44	6	0	34	0	0		123	88	16	47	30
36	121	16	40	44	6	0	34	0	0		123	88	16	47	30
37	121	16	40	44	6	0	34	0	0		123	88	16	47	30
38	121	16	40	44	6	0	34	0	0		123	88	16	47	30
39	121	16	40	44	6	0	34	0	0		123	88	16	47	32
40	121	16	40	44	6	0	34	0	0		123	88	16	47	33
41	121	16	40	44	6	0	34	0	0		123	88	16	47	34
42	121	16	40	44	6	0	34	0	0		123	88	16	47	34
43	121	16	40	44	6	0	34	0	0		123	88	16	47	34
44	121	16	40	44	6	0	34	0	0		123	88	16	47	34
45	121	16	40	44	18	0	34	0	0		123	88	16	47	34
46	121	16	40	45	18	0	34	0	0		123	88	16	47	76
47	121	16	40	45	32	0	34	0	0		123	88	16	47	76
48	121	16	40	45	32	0	34	0	0		123	88	16	47	76
49	121	16	40	45	32	0	34	0	0		123	88	16	47	76
50	121	16	40	45	32	0	34	0	0		123	88	16	47	76
51	121	16	40	48	32	0	34	0	0		123	88	16	47	76
52	121	16	40	48	33	0	34	0	0		123	88	16	47	84
53	121	16	40	48	33	0	34	0	0		123	88	16	47	84
54	121	16	41	53	33	0	34	0	0		123	88	16	47	85
55	121	16	42	55	33	0	34	0	0		123	88	16	47	86
56	121	16	43	55	33	0	34	0	0		123	91	16	47	86
57	121	16	45	55	33	0	34	0	0		123	91	16	47	86
58	121	16	45	55	33	0	34	0	0		123	91	16	47	86
59	121	16	45	55	33	0	34	0	0		123	97	16	47	86
60	121	16	45	55	33	0	34	0	0		126	97	16	47	106
61	121	16	45	55	33	0	34	0	0		126	97	16	47	106
62	121	19	81	55	33	0	34	0	0		126	97	16	47	106
63	121	19	81	55	33	0	34	0	0		126	97	16	47	114
64	121	19	95	55	33	0	34	0	0		126	97	16	47	121
65	121	19	95	55	33	0	34	0	0		127	97	16	47	121
66	121	19	95	55	33	0	34	0	0		127	97	16	47	121
67	121	19	95	62	33	0	34	0	0		127	97	18	47	121
68	121	19	95	117	33	0	34	0	0		127	97	18	47	133
69	121	19	95	117	33	0	34	1	0		130	97	18	47	133
70	121	19	95	117	33	0	34	1	0		130	97	18	47	133
71	121	19	95	117	33	0	34	1	0		130	97	18	47	133
72	122	26	95	118	33	0	34	1	0		130	97	19	47	133
73	122	26	95	118	33	0	34	1	0		130	97	28	47	133
74	122	26	95	118	33	0	34	1	0		130	97	28	47	166
75	122	26	95	118	33	0	34	1	0		130	97	28	47	177
76	122	26	95	118	33	0	34	1	0		130	97	28	47	190
77	122	26	95	118	33	0	34	11	0		130	97	28	48	190
78	122	26	95	118	33	0	34	75	0		130	97	28	48	190
79	130	26	95	118	33	0	34	75	0		131	97	28	48	190
80	130	29	95	118	33	0	34	75	0		131	117	28	48	191
81	130	29	95	118	33	0	34	75	0		131	117	28	48	195
82	130	29	95	119	33	0	34	75	0		131	117	28	48	195
83	130	29	95	166	33	0	34	75	0		131	117	28	48	195
84	130	29	95	192	33	0	34	75	0		136	117	28	49	195
85	130	29	95	192	33	0	34	75	0		137	117	31	50	266
86	130	29	95	192	33	0	34	75	0		139	117	58	50	289
87	130	29	95	192	33	0	34	75	0		139	117	58	63	289
88	130	29	95	192	33	0	34	75	0		139	123	58	63	289
89	130	43	95	192	33	0	34	75	0		139	132	63	63	290
90	130	53	95	192	34	2	34	75	0		139	132	76	63	290
91	130	53	95	192	34	2	34	75	0		153	132	76	98	291
92	130	53	95	192	34	2	34	75	0		153	137	76	98	295
93	130	53	95	192	34	2	34	75	1		153	137	76	98	295
94	130	53	95	192	36	2	34	75	1		153	137	91	98	295
95	130	55	95	192	36	2	34	75	8		153	137	91	98	295
96	130	55	95	192	36	2	34	75	8		153	137	91	98	295
97	130	55	95	192	36	2	34	75	8		154	140	91	98	295
98	137	55	95	193	36	2	34	75	8		154	140	101	98	296
99	137	56	95	212	36	2	35	75	8		163	140	101	114	296
100	137	56	95	222	36	2	35	75	8		164	140	157	127	311
101	137	56	95	222	36	2	35	75	8		164	140	180	150	311
102	138	56	95	222	36	2	35	75	8		164	140	180	150	311
103	139	56	95	222	36	2	35	75	8		164	140	182	150	329
104	139	56	95	222	36	2	35	75	8		172	140	187	150	340
105	139	56	95	222	36	2	35	75	8		172	140	220	150	340
106	139	56	95	222	36	2	35	75	8		172	140	278	158	340
107	139	56	95	222	36	2	35	75	8		172	140	287	158	340
108	139	56	95	222	36	2	35	75	8		172	141	287	158	340
109	139	56	95	222	36	2	36	75	8		176	141	287	159	340
110	139	56	95	223	36	2	36	75	8		177	141	289	160	340
111	139	56	95	245	36	2	37	75	8		177	166	294	160	341
112	139	56	95	279	36	2	37	75	8		177	166	300	160	341
113	139	56	95	279	36	2	38	75	8		177	171	348	161	365
114	139	56	95	279	43	2	38	75	8		178	171	423	165	365
115	139	56	95	279	43	2	39	75	8		179	171	423	171	365
116	139	56	95	279	43	2	39	75	16		179	171	441	171	365
117	139	56	95	279	47	2	39	75	16		181	171	451	173	365
118	139	56	95	279	47	2	39	75	16		187	171	451	179	365
119	139	56	95	279	47	2	39	75	16		194	171	451	182	365
120	139	56	95	279	47	2	39	75	16		194	183	454	182	375
121	139	68	95	279	47	2	39	75	16		194	183	521	182	375
122	139	68	95	279	48	2	39	75	16		194	183	523	182	375
123	139	68	95	279	48	2	39	75	20		194	183	524	182	375
124	139	68	95	279	48	2	39	75	20		194	183	552	182	375
125	139	68	95	279	48	2	39	75	20		194	183	552	182	407
126	139	68	95	312	48	10	39	75	20		194	183	609	182	409
127	139	68	95	334	48	11	39	75	20		194	184	610	182	409
128	139	68	95	339	48	11	39	75	20		194	184	610	183	409
129	139	68	95	339	48	14	39	75	20		195	184	614	183	432
130	141	68	95	339	48	14	39	75	30		195	184	614	195	432
131	141	68	95	339	48	14	41	75	30		195	184	649	199	443
132	141	68	95	339	48	14	41	75	39		195	184	718	199	459
133	143	68	95	339	48	14	41	75	39		195	191	718	199	459
134	145	68	95	339	48	31	41	75	39		197	191	720	199	459
135	145	73	95	339	48	31	41	75	39		199	191	720	201	480
136	145	73	95	339	48	31	41	75	39		222	191	735	204	522
137	145	76	95	339	48	31	41	75	39		224	191	741	204	556
138	145	76	95	339	48	31	46	75	39		224	191	752	224	556
139	145	76	95	339	48	31	47	76	39		224	191	752	224	561
140	145	76	95	350	48	31	53	86	39		243	254	752	224	561
141	145	76	95	364	48	31	53	87	39		243	254	819	224	561
142	145	76	95	368	48	31	53	87	39		243	254	819	224	561
143	145	76	95	368	48	31	53	87	39		243	254	831	224	616
144	150	76	95	368	48	31	53	87	39		243	254	852	224	616
145	150	76	95	368	48	33	53	87	39		248	258	852	224	624
146	150	76	95	368	48	33	54	87	39		248	258	852	224	624
147	150	76	95	368	48	33	58	87	40		248	258	852	224	624
148	151	76	95	368	48	33	58	87	40		248	258	852	224	624
149	175	76	95	368	48	33	58	87	40		254	258	852	224	624
150	175	76	95	368	48	33	58	87	40		254	258	852	224	624
151	175	76	95	368	48	35	58	87	40		254	258	852	224	674
152	175	76	95	368	48	36	58	88	40		254	258	852	224	674
153	175	76	95	369	48	36	58	88	40		254	258	893	224	674
154	175	76	95	384	48	46	58	88	40		254	258	976	224	677
155	175	76	95	440	48	46	58	88	40		254	258	976	224	695
156	175	76	95	450	48	47	58	90	40		254	259	976	224	702
157	175	77	95	450	48	49	58	90	40		256	259	976	224	800
158	175	78	95	450	48	49	70	90	40		258	259	976	243	800
159	175	78	95	450	48	49	70	90	40		258	260	976	254	800
160	175	78	95	450	48	49	78	90	42		258	260	976	272	800
161	175	78	96	457	48	50	78	97	46		258	260	976	272	800
162	175	78	96	457	48	52	78	97	46		325	266	976	273	800
163	175	78	96	458	48	63	78	97	46		344	266	976	273	800
164	175	78	96	458	48	69	78	98	46		344	266	976	273	800
165	175	78	96	458	48	69	78	98	46		344	266	976	273	800
166	175	78	96	458	48	69	78	104	46		344	266	976	273	816
167	175	78	96	458	48	69	78	104	46		352	266	976	273	817
168	175	78	96	458	48	69	78	104	46		354	266	976	273	817
169	175	78	96	458	48	70	78	104	46		355	266	976	273	817
170	175	78	96	459	49	70	78	104	46		355	266	976	273	819
171	175	78	96	499	49	70	78	104	46		355	266	976	273	819
172	178	78	96	499	49	70	78	104	46		355	266	976	284	834
173	178	78	96	499	49	70	78	104	46		371	266	976	328	834
174	178	78	96	499	49	70	78	104	46		388	266	976	328	834
175	183	82	97	499	49	71	78	104	46		419	277	976	335	834
176	183	82	97	499	49	72	78	104	46		419	277	976	345	834
177	183	82	97	499	49	72	78	104	46		419	277	976	345	834
178	183	82	97	499	49	72	78	104	46		419	277	976	345	834
179	183	82	97	499	49	72	78	115	46		419	277	976	345	834
180	183	82	97	499	49	72	78	115	46		419	277	976	345	834
181	183	82	97	499	49	72	78	161	46		450	277	976	345	834
182	183	82	97	499	49	72	78	161	46		450	277	976	345	834
183	183	82	97	499	49	73	78	161	46		450	309	976	345	834
184	183	82	97	515	49	73	78	161	46		450	309	976	345	835
185	183	82	97	538	49	74	78	161	46		450	309	976	345	835
186	183	82	97	559	49	75	78	161	46		450	309	1060	345	835
187	183	82	97	559	49	75	80	166	46		450	309	1078	345	872
188	194	82	97	559	49	75	104	166	46		450	309	1078	345	872
189	208	82	98	559	50	75	104	166	47		450	309	1078	347	872
190	211	82	98	559	50	77	105	166	47		450	309	1078	349	872
191	211	82	98	559	50	77	105	166	48		450	309	1078	349	872
192	211	82	98	559	50	77	105	166	48		450	309	1078	349	872
193	211	82	98	559	50	77	105	167	48		450	309	1078	366	872
194	211	82	98	559	50	77	105	167	48		450	309	1078	367	872
195	211	82	98	559	50	77	105	167	48		450	316	1078	367	872
196	211	82	98	559	50	77	105	170	48		450	316	1078	367	872
197	211	82	98	559	50	77	105	170	48		450	316	1078	367	898
198	211	82	98	559	50	77	105	170	48		450	322	1078	367	900
199	211	82	98	563	50	77	106	170	48		450	322	1078	367	900
200	211	82	98	619	50	77	106	170	48		450	322	1078	368	900
201	211	82	98	633	50	77	109	170	48		450	323	1078	368	927
202	211	82	98	633	50	77	109	170	48		450	323	1078	368	942
203	211	82	98	633	50	77	113	170	48		452	323	1078	378	942
204	211	82	98	633	50	81	133	186	51		452	323	1078	378	977
205	212	82	98	633	50	81	145	202	51		464	328	1078	381	977
206	215	82	98	633	50	81	146	202	51		464	328	1078	381	977
207	216	82	98	633	50	81	146	202	51		464	328	1078	381	977
208	216	82	98	633	50	86	146	202	51		464	328	1078	381	977
209	216	82	98	633	50	86	146	202	51		464	328	1078	381	977
210	216	82	98	633	50	90	153	202	51		490	328	1078	381	989
211	216	82	98	633	50	98	157	202	51		510	334	1078	381	990
212	216	82	98	633	50	98	157	202	51		510	334	1078	381	996
213	242	82	98	638	50	98	161	202	51		510	334	1078	381	1012
214	242	82	98	659	50	98	164	202	51		510	334	1078	381	1016
215	242	82	98	701	50	110	165	202	51		510	334	1078	381	1016
216	242	82	98	701	50	110	171	202	51		510	334	1078	381	1016
217	255	82	98	701	50	111	171	203	51		544	335	1078	381	1086
218	256	82	98	701	50	111	171	203	51		561	339	1078	382	1086
219	256	82	98	701	50	111	172	203	51		561	339	1078	382	1086
220	256	82	98	701	50	111	182	203	51		561	339	1092	386	1086
221	256	82	98	701	50	111	182	203	51		561	339	1094	386	1086
222	256	82	98	701	50	114	186	203	51		561	339	1095	386	1086
223	256	82	98	701	50	114	192	203	51		561	339	1095	386	1086
224	256	82	98	701	50	114	198	203	51		573	339	1095	386	1086
225	256	82	99	701	50	114	205	203	51		639	339	1095	386	1086
226	256	82	99	701	50	114	213	203	51		643	339	1095	386	1086
227	256	82	99	701	50	114	213	203	51		643	339	1095	386	1086
228	256	82	99	702	50	114	214	203	51		643	339	1095	386	1088
229	256	82	99	702	50	114	214	203	51		643	339	1095	386	1088
230	256	82	99	726	50	114	214	203	51		662	339	1095	386	1088
231	256	82	99	726	50	114	214	203	51		701	339	1095	386	1088
232	256	82	99	726	50	114	214	203	51		701	339	1095	386	1118
233	260	82	99	726	50	116	214	203	53		704	339	1095	386	1156
234	319	82	99	726	50	117	219	203	53		704	339	1096	387	1189
235	324	82	99	726	50	121	219	203	54		756	339	1096	393	1192
236	326	82	99	726	50	121	219	203	54		791	339	1096	393	1228
237	326	82	100	726	50	123	219	203	54		791	339	1096	393	1315
238	326	82	100	726	50	133	219	203	54		791	339	1096	393	1315
239	326	82	100	726	50	133	219	203	54		791	339	1096	393	1315
240	326	82	100	727	50	133	219	203	54		803	339	1096	393	1315

## Sheet: Panel 3g
% OVA preference - day 1 preference test
	control WT	sensitized WT	control LTC4s KO	sensitized LTC4s KO
	75.8278	6.4915	57.5049	81.8804
	81.3333	14.2045	42.9858	56.3114
	53.4913	43.901	76.7988	86.26
	50.4365	6.2112	44.4254	76.217
	31.4563	32.2453	35.8413	38.6811
	49.8701	18.2222	43.5852	62.949
	85.0863	35.2785		40.9259
	38.2403	53.6122		8.4691
		25.2174
		31.7852
		8.7097
		21.2991
		35.5872

## Sheet: Panel 3h
% OVA preference - day 1 preference test
	control WT	sensitized WT	control HAMI3379	sensitized HAMI3379
	88.4239	54.6419	53.7024	78.0384
	53.4036	27.5862	66.2037	50.2498
	59.0278	13.7993	68.9119	65.2531
	37.9252	34.6555	75.4986	41.9771
	62.4088	26.7875	96.0526	35.6164
	55.3191	8.2873	93.6585	59.1006
	69.2394	59.6059		92.5817
	83.8559			69.5597
	40			90.8438
	61			18.4801
	62

## Sheet: Panel 3i
% OVA preference - day 1 preference test
	control WT	sensitized WT	control CysLTR2 KO	sensitized CysLTR2 KO
	48.0053	67.7353	85.5401	71.2719
	93.842	31.3107	40.6218	69.1928
	40.7792	29.0598	88.3178	72.1257
	62.2419	54.7945	96.9914	68.6978
	75.0605	42.8036	82.878	82.4011
	64.3678	48.1111	77.5033	70.2432
	71.5268	23.506		85.793
	69.5266	23.5772		64.3979
	35.9133	30.2452
	59.7561	17.8082
	66.4145	16.4649
	33.7224	39.3895
	35.649	17.2234
		3.6093

## Sheet: Panel 3k
% OVA preference - days 1 and 2 of preference test
	day 1					day 2
	sham		vagotomized			sham		vagotomized
	control	sensitized	control	sensitized		control	sensitized	control	sensitized
	45.1317	34.7415	99.7279	21.188		44.6533	6.40133	98.7832	36.9375
	82.2042	21.6509	99.2107	90.8243		55.1769	9.63082	42.1712	4.29293
	83.1708	8.27703	99.4162	7.61397		89.8211	15.9811	52.0661	5.10381
	88.9166	21.4407	99.3532	45.4322		75.715	19.3287	67.2862	11.3703
	84.4642	7.87932	48.3843	14.2029		73.8386	11.0852	87.4016	79.0495
	85.8059	18.6802	94.1572	13.0527		81.1189	8.30973	58.489	19.9074
	85.6844	90.2587	45.5568	93.4641		29.6961	13.4713	96.3346	39.948
			84.7267	13.998				80.6128	93.5432
			69.3403					23.2623
			21.8228					9.13487
			98.2067					89.2481
