# Supplementary material for: Immune sensing of food allergens promotes avoidance behaviour
Source: Nature. 2023 Jul 12;620(7974):643–50. doi: 10.1038/s41586-023-06362-4 (PMC10432274; doi:10.1038/s41586-023-06362-4)
Supplement: Supplementary file 6 — Source Data Fig. 4 [file 41586_2023_6362_MOESM6_ESM.xlsx]

## Sheet: Panel 4a
Serum GDF15 (pg/mL)
	PBS/alum							OVA/alum
Number of OVA gavages	1	2	3	4	5	6		1	2	3	4	5	6	7	8	9	10
0	37.975	40.06	44.9	49.01	44.995	50.81		46.005	34.315	27.35	31.93	24.675	47.78	46.795	81.245	66.5	83.365
2	71.46	83	45.545	50.72	53.67	64.41		139.985	109.145	77.845	80.785	78.98	88.41	87.135	71.31	95.425	106.865
4	61.13	67.825	49.82	68.42	58.78	78.64		164.965	146.375	120.235	148.745	110.725	225.66	158.47	113.365	239.525	146.43
6	59.13	71.38	84.23	61.215	72.64	109.145		125.7	224.27	224.215	147.47	195.81	379.665	157.695	175.85	144.01	295.77

## Sheet: Panel 4b
Serum GDF15 (pg/mL)
		OVA/alum
	WT pbs/alum	WT	IgE KO	RMB het/mut (MC ∅)	IL-4Ra KO
	84.23	225.66	78.97	71.33	159.69
	61.215	157.695	63.77	56.575	101.56
	72.64	175.85	96.54	80.115	102.63
	109.145	144.01	122.22	62.495	75.19
	116.615	295.77	70.38	87.62	51.01
	59.13	348.78	71.54	119.52	40
	71.38	243.565	59.675	50.205	61.36
	116.56	199.08	82.23	142.585
	61.52	141.58	92.895	152.755
	78.95	182.265	29.58	75.075
	98.03	251.47	60.145	69.71
	116.41	237.36	113.945
	29.25	168.86	12.67
	140.93	167.72	46.51
	145.2	106.22	63.445
	134.47	384.79
		254.32
		146.93
		261.53
		259.19

## Sheet: Panel 4c
Serum GDF15 (pg/mL)
	WT pbs/alum	WT ova/alum	ALOX5 ant	CysLTR1 ant	CysLTR2 ant
	94.655	485.395	76.15	111.309	111.309
	85.085	170.72	435.359	105.523	144.313
	111.605	167.81	98.43	0	105.523
	139.21	193.92	102.92	47.0623	199.3
	76.025	205.7	139.45	31.0701	244.9
	0	435.359	0	163.92	61.78
	0	165.051	39.3272	194.7	170.02
	0	180.091	54.4115	145.54	212.88
	59.8	183.66	298.53	261.14	111.309
	33.96	313.46		169.84	144.313
	48.12	461.98		111.309	105.523
	48.32	108.82		105.523
	0	322.94		0
	0	435.359		47.0623
	0	165.051		31.0701
		180.091

## Sheet: Panel 4e
% OVA preference
				rGDF15 (mg/kg)
	WT control	WT	MC ∅	0.001	0.01	0.1
	50.19	5.0182	61.7001	57.0332	7.2464	7.1739
	80.49	22.0588	55.4054	45.6014	0.5076	3.0043
	75.717	25.35	35.75	22.18	75.06	1.7167
	69.1781	10.47	84.63	76.34	33.38	3.76
	72.6882	55.5366	40.4598	48.2143	58.0027	4.1
		12.6712	28.0899	55.3719	0.4073	0.6849
		52.666	84.5431	83.3562	21.0317	56.0501
		11.1888		30.3977	72.4138	23.3475
		13.0709		63.4843		25.0685
						4.9438
						58.6453

## Sheet: Panel 4f
Cumulative licks over time - day 1 preference test
	isotype control							anti-GDF15
time (min)	1	2	3	4	5	6		1	2	3	4	5	6
0	0	0	0	0	0	0		0	0	0	0	0	0
1	5	1	0	0	13	8		0	0	1	0	0	0
2	5	1	4	0	19	10		0	9	1	7	0	23
3	5	1	6	37	19	10		0	9	1	14	0	23
4	6	1	6	47	19	10		0	10	1	25	0	23
5	6	1	6	47	19	10		0	10	1	25	0	23
6	6	1	6	47	22	10		0	10	1	25	0	23
7	6	1	6	47	22	10		0	10	1	25	0	23
8	6	1	6	47	22	10		21	10	1	26	0	23
9	6	1	6	47	22	10		21	12	1	29	0	23
10	6	1	6	47	22	10		22	12	1	29	0	23
11	6	1	6	47	23	10		22	12	1	29	0	35
12	6	3	7	47	23	13		22	12	1	29	0	35
13	6	3	7	47	23	13		22	14	9	29	0	35
14	6	3	7	55	23	13		22	14	9	29	0	35
15	6	3	7	55	23	13		22	14	9	29	0	35
16	6	3	7	55	23	13		22	27	9	29	0	35
17	6	4	7	56	23	13		22	30	9	29	0	35
18	6	4	7	56	23	13		22	30	9	29	0	35
19	6	4	7	56	24	13		22	30	9	29	0	35
20	6	4	7	56	24	13		22	35	9	29	0	35
21	7	4	7	56	28	13		22	39	9	29	0	35
22	7	4	7	56	28	13		24	44	9	29	0	35
23	7	4	7	56	28	13		24	44	9	29	2	35
24	7	4	7	56	28	15		24	44	22	29	2	35
25	7	4	7	56	28	15		24	53	22	29	2	35
26	7	4	7	56	28	15		24	54	22	29	2	35
27	7	4	7	56	28	15		24	78	22	30	2	35
28	7	4	7	56	28	15		24	78	22	35	2	35
29	7	4	7	56	28	15		24	78	22	37	2	36
30	7	4	7	56	29	15		24	89	22	37	2	36
31	7	4	7	56	29	17		24	98	22	42	2	36
32	7	4	7	56	29	17		24	102	22	42	3	58
33	7	4	7	56	29	17		24	109	22	42	3	58
34	7	4	7	56	29	17		24	109	22	42	3	58
35	7	4	7	56	29	17		24	138	22	42	3	58
36	7	4	7	56	29	17		24	144	22	42	3	59
37	7	4	7	56	29	17		24	144	22	46	3	59
38	7	5	7	56	29	17		24	144	23	49	3	59
39	7	5	7	56	29	17		28	144	23	49	3	60
40	7	5	7	56	29	17		28	145	23	52	3	60
41	7	5	15	58	29	17		28	174	23	54	3	60
42	7	5	15	58	29	17		28	206	23	54	3	60
43	7	6	15	58	29	17		29	206	23	73	3	60
44	7	6	15	58	29	17		29	206	73	73	3	60
45	7	6	17	58	29	18		29	206	73	73	4	62
46	7	6	17	66	29	18		29	206	73	73	4	67
47	7	6	17	66	29	18		29	206	73	73	4	67
48	7	6	17	66	29	18		29	206	73	74	4	67
49	7	6	17	66	29	18		29	206	73	74	4	67
50	7	6	17	66	29	18		29	207	73	74	4	67
51	7	6	17	68	29	18		30	207	74	74	4	68
52	8	6	17	68	29	18		30	212	76	74	4	68
53	8	6	17	69	31	18		30	228	76	76	4	68
54	8	7	17	69	31	19		30	228	76	81	4	68
55	8	7	17	70	31	19		30	231	76	81	4	68
56	8	8	17	70	31	19		30	231	76	83	4	68
57	8	8	17	71	31	19		30	232	76	83	4	68
58	9	8	17	71	33	19		31	234	76	83	4	69
59	9	8	17	71	33	19		31	236	76	88	4	69
60	9	8	17	71	33	19		34	236	85	88	4	71
61	9	8	17	71	33	20		34	257	85	88	71	71
62	11	8	17	71	33	20		34	257	85	88	71	71
63	11	8	17	71	33	20		34	265	85	88	71	71
64	11	8	17	71	33	20		35	265	85	89	71	71
65	11	8	17	78	33	20		35	265	85	89	71	74
66	11	8	17	78	33	20		36	265	85	95	71	76
67	11	8	17	78	33	20		38	268	85	95	71	76
68	11	8	17	79	33	21		41	283	85	95	71	76
69	11	8	17	79	33	21		41	284	85	99	71	76
70	11	8	17	79	33	21		41	284	91	99	71	76
71	11	8	17	79	33	21		41	285	91	99	71	78
72	11	8	17	79	33	21		41	292	91	105	71	78
73	11	8	17	79	33	21		42	295	91	106	71	78
74	11	8	17	79	33	21		44	306	91	109	71	78
75	11	8	17	80	33	21		44	307	91	111	71	78
76	11	8	17	82	33	21		55	341	92	117	71	78
77	13	8	17	82	33	21		56	392	93	123	71	78
78	13	8	17	82	33	21		135	392	93	149	71	78
79	13	8	17	82	33	21		230	400	94	159	71	78
80	13	8	17	82	33	21		293	407	94	170	71	78
81	13	8	17	82	33	21		293	475	94	172	71	78
82	13	8	17	82	33	21		294	475	96	174	71	78
83	13	8	17	82	33	21		295	475	96	176	71	78
84	13	10	17	83	33	21		300	479	96	181	71	78
85	13	10	17	88	33	21		300	483	96	181	71	78
86	13	10	17	88	33	21		300	533	96	181	71	80
87	13	10	18	88	33	21		300	594	96	186	71	80
88	13	10	18	88	33	21		301	610	96	186	71	80
89	13	10	18	88	33	21		301	610	96	186	71	80
90	13	10	18	88	33	21		301	610	96	186	71	80
91	13	10	18	88	34	21		301	610	96	197	71	80
92	13	10	18	90	34	21		301	610	97	197	71	80
93	13	10	18	90	34	21		301	610	97	197	73	80
94	31	10	18	109	34	21		302	616	99	197	73	80
95	101	10	18	147	34	21		302	621	104	197	73	80
96	123	10	19	148	34	21		378	628	105	205	73	80
97	123	10	19	148	34	21		385	692	106	298	73	80
98	123	10	20	148	34	21		385	692	106	300	73	80
99	123	10	20	148	34	21		385	692	106	311	73	80
100	123	11	20	149	34	21		385	695	106	311	73	80
101	123	11	20	150	34	21		386	695	106	311	73	80
102	124	11	20	150	34	21		390	695	109	311	73	80
103	124	11	20	150	34	21		390	721	109	311	74	80
104	125	11	20	152	34	22		390	732	110	311	74	80
105	125	11	20	160	34	22		390	732	114	321	75	81
106	125	11	20	160	35	22		390	732	115	328	78	81
107	125	11	20	160	35	22		390	733	115	329	78	81
108	125	15	21	160	35	22		390	733	116	365	78	81
109	126	15	21	160	35	22		390	758	116	379	78	81
110	173	15	21	160	35	22		391	773	117	380	78	81
111	173	15	21	160	35	22		392	786	117	387	78	84
112	181	17	21	166	35	22		392	786	117	393	78	84
113	181	22	21	180	35	22		426	786	117	398	78	84
114	181	22	21	180	35	22		426	790	118	398	78	84
115	181	22	29	182	35	22		426	802	118	398	78	85
116	181	22	29	187	35	22		428	802	118	398	78	85
117	181	22	29	187	35	22		431	802	118	398	78	86
118	181	23	29	192	35	22		435	802	118	398	78	86
119	181	23	29	192	35	22		472	802	118	398	78	87
120	181	23	29	194	35	22		487	802	118	398	78	87
121	181	23	29	194	35	22		493	802	118	398	78	87
122	181	23	29	194	35	22		493	802	118	398	78	87
123	181	23	29	196	35	22		493	810	118	407	78	88
124	181	23	29	196	35	22		495	810	118	412	78	88
125	181	23	29	196	35	22		496	810	118	412	78	88
126	182	23	29	196	36	22		496	820	118	422	78	89
127	264	33	29	197	36	22		496	834	118	422	78	89
128	264	33	29	197	36	22		496	850	118	428	79	89
129	264	33	29	200	36	22		530	880	118	428	79	89
130	264	33	30	223	36	22		530	880	118	428	79	91
131	264	33	30	223	36	22		530	880	118	428	79	91
132	264	33	30	224	36	22		530	880	119	431	79	93
133	264	33	30	224	37	22		530	880	119	431	79	95
134	264	33	30	224	37	22		530	880	119	431	79	96
135	264	33	34	226	37	22		532	880	119	433	79	109
136	264	35	34	226	37	22		532	880	119	433	79	109
137	264	36	34	226	37	22		532	880	119	435	79	109
138	265	36	34	226	37	22		532	900	119	435	79	109
139	265	36	34	226	37	22		532	900	119	438	79	109
140	265	36	34	228	37	22		532	900	119	438	79	109
141	265	36	34	264	37	22		532	903	143	438	79	109
142	265	36	36	265	37	22		533	945	143	438	79	109
143	265	36	36	265	37	22		533	957	143	438	79	109
144	265	37	36	267	37	22		533	957	143	438	79	110
145	265	37	36	267	37	23		533	958	143	438	79	110
146	265	37	36	271	37	23		533	960	143	438	79	110
147	267	37	36	271	37	23		533	981	143	438	79	110
148	267	37	36	271	37	23		533	986	143	457	79	110
149	267	38	36	272	37	23		533	986	144	457	79	110
150	267	38	36	281	37	23		533	992	144	457	79	110
151	267	38	36	283	37	23		533	992	144	457	79	110
152	267	38	36	287	37	23		533	1018	145	457	80	110
153	267	38	37	294	37	23		533	1018	145	457	80	110
154	267	38	37	294	37	23		534	1018	145	457	80	110
155	267	38	37	294	37	27		535	1021	145	467	81	110
156	267	38	37	294	37	27		535	1021	145	480	81	111
157	267	38	37	294	37	27		535	1021	145	480	81	111
158	268	38	37	294	37	27		535	1062	148	481	81	111
159	268	38	37	294	37	27		537	1090	148	483	81	114
160	268	38	37	294	37	27		538	1090	149	498	81	114
161	268	38	37	294	37	27		538	1090	150	500	81	114
162	268	38	37	294	37	27		578	1090	153	505	81	118
163	268	38	37	294	37	27		578	1090	153	505	82	118
164	268	39	37	294	37	27		578	1099	153	512	82	119
165	270	39	37	294	37	28		578	1125	153	512	83	119
166	270	39	37	294	37	28		579	1181	153	528	83	134
167	270	39	37	295	38	28		579	1181	157	528	83	134
168	270	39	37	306	38	30		579	1181	157	538	85	134
169	270	39	37	307	38	30		579	1181	157	538	85	134
170	270	39	37	311	38	30		579	1202	157	538	85	134
171	270	39	39	311	38	30		579	1231	157	538	85	136
172	270	39	39	311	38	30		581	1232	157	538	85	136
173	270	39	39	311	38	30		581	1280	158	538	85	139
174	271	39	39	311	38	30		581	1327	158	540	85	139
175	271	39	39	321	43	31		581	1327	158	550	85	139
176	312	48	39	331	43	31		582	1400	158	563	85	147
177	321	48	39	331	75	32		582	1400	158	567	85	150
178	321	48	39	331	76	32		651	1400	158	567	85	150
179	322	48	56	331	76	33		651	1400	158	567	85	150
180	322	48	57	331	76	33		651	1400	158	567	85	150
181	322	48	57	331	76	33		652	1400	158	567	85	166
182	322	48	57	331	78	33		653	1400	158	567	85	173
183	322	49	57	331	78	33		653	1400	159	567	85	173
184	322	49	57	331	78	33		654	1400	159	567	85	173
185	322	49	57	331	78	33		654	1400	159	567	85	173
186	322	49	57	333	78	33		655	1400	186	567	85	174
187	322	49	95	335	78	33		655	1438	186	567	85	176
188	323	49	96	343	78	33		655	1438	187	577	85	178
189	323	49	96	376	78	33		655	1438	188	582	85	178
190	323	50	96	388	78	33		656	1490	188	611	85	178
191	336	50	96	388	78	33		656	1522	188	622	85	178
192	345	50	96	388	78	33		656	1534	188	622	85	178
193	345	50	96	388	78	33		694	1534	190	622	85	178
194	345	50	96	388	78	33		757	1610	190	622	85	178
195	345	50	97	388	78	33		757	1610	190	622	85	180
196	345	50	97	388	78	33		757	1709	190	622	85	184
197	345	50	97	392	78	33		757	1742	191	622	85	184
198	345	50	97	392	78	33		757	1757	191	633	85	184
199	345	50	97	417	79	33		757	1757	191	635	85	184
200	345	50	97	424	79	33		758	1757	191	635	85	184
201	345	50	97	453	79	33		762	1757	192	635	85	184
202	346	50	97	472	79	35		762	1797	192	635	85	184
203	346	50	97	472	79	35		762	1797	192	635	85	184
204	346	50	97	475	79	35		762	1797	192	635	85	184
205	346	50	97	507	79	35		762	1797	192	640	85	184
206	346	50	97	507	79	35		763	1797	192	650	85	184
207	346	50	97	507	79	35		763	1797	192	690	85	185
208	346	50	99	524	79	35		818	1797	192	728	85	185
209	346	50	99	538	79	35		818	1797	192	728	85	185
210	346	50	104	539	79	35		818	1797	192	728	85	185
211	346	50	104	539	79	35		821	1797	192	728	85	185
212	346	50	104	539	79	35		821	1797	192	735	85	185
213	346	50	104	539	79	36		821	1797	192	735	85	185
214	346	50	104	539	79	36		821	1797	192	735	85	185
215	346	50	104	539	79	36		823	1797	192	735	85	187
216	347	50	104	539	80	36		823	1797	192	753	85	188
217	347	50	104	539	80	36		823	1797	192	761	85	188
218	347	50	105	539	80	36		823	1797	192	776	94	188
219	347	50	105	560	80	36		823	1797	192	776	108	188
220	347	50	105	561	80	36		823	1797	192	776	108	188
221	347	50	105	562	80	36		824	1797	192	776	108	188
222	347	50	105	604	80	36		824	1797	192	776	108	189
223	347	51	105	605	80	36		873	1797	192	776	108	189
224	347	51	105	605	80	36		873	1797	193	782	108	189
225	347	51	105	609	80	36		874	1797	193	786	108	189
226	347	51	105	609	80	36		874	1797	193	786	108	189
227	347	51	105	610	80	36		874	1797	194	786	108	189
228	347	51	105	610	80	36		874	1868	194	786	108	189
229	347	51	105	610	80	36		874	1868	194	798	108	189
230	347	51	105	610	80	36		874	1868	195	798	108	189
231	347	51	105	618	80	36		874	1868	195	798	108	189
232	347	51	105	618	80	36		874	1868	195	798	108	189
233	347	51	105	618	80	36		874	1870	195	798	108	189
234	347	51	106	618	80	36		874	1870	195	798	108	189
235	347	51	106	618	80	36		875	1870	195	798	108	189
236	348	53	106	618	80	36		875	1870	198	806	108	189
237	348	53	164	622	80	36		875	1870	198	806	108	189
238	348	53	164	622	80	37		925	1870	198	806	108	189
239	348	53	164	622	80	37		925	1870	199	806	108	189
240	348	55	164	622	81	37		925	1870	199	806	108	189

## Sheet: Panel 4g
% OVA preference - day 1 preference test
	isotype control		anti-GDF15
	pbs/alum	ova/alum	pbs/alum	ova/alum
	85.5905	56.5798	34.3669	63.9255
	56.4718	37.2456	76.7179	72.1978
	93.0016	53.87	51.8269	65.1764
		51.537	93.9891	87.7931
		27.4262	83.67	47.6238
		6.2121	77.3234	83.1004
		24.3371		71.9055
		36.1445		46.69
		23.0379		39.6174
		16.0067
