# Supplementary material for: Immune sensing of food allergens promotes avoidance behaviour
Source: Nature. 2023 Jul 12;620(7974):643–50. doi: 10.1038/s41586-023-06362-4 (PMC10432274; doi:10.1038/s41586-023-06362-4)
Supplement: Supplementary file 7 — Source Data Extended Data Fig. 1 [file 41586_2023_6362_MOESM7_ESM.xlsx]

## Sheet: Ext Data Fig Panel 1a
Cumulative licks over time - water baseline preference test
	PBS/alum																											OVA/alum
	water bottle (left side)															water bottle (right side)												water bottle (left side)																		water bottle (right side)
time (min)	1	2	3	4	5	6	7	8	9	10	11	12	13	14	15	1	2	4	5	6	7	9	10	11	12	13		1	2	3	4	5	6	7	8	9	10	11	12	13	14	15	16	17	18	1	2	3	4
0	0	0	0	0	0	0	0	0	0	0	0	0	0	0	0	0	0	0	0	0	0	0	0	0	0	0		0	0	0	0	0	0	0	0	0	0	0	0	0	0	0	0	0	0	0	0	0	0
1	0	0	0	0	0	0	25	0	0	2	0	0	0	0	0	0	0	0	0	0	17	12	1	1	0	0		1	0	0	0	0	0	0	0	0	1	0	68	0	7	31	64	10	25	60	0	0	0
2	0	0	0	0	0	0	26	0	0	3	0	17	0	0	0	0	0	0	0	0	23	12	1	1	0	0		2	6	0	0	0	0	0	0	1	1	0	123	1	9	41	99	10	37	79	13	0	0
3	0	8	0	9	0	0	26	0	0	3	0	17	0	0	0	0	0	0	0	0	23	13	1	1	0	1		2	6	0	0	0	0	0	0	10	3	0	126	1	9	45	99	10	42	79	35	0	0
4	0	9	4	9	0	0	26	2	0	13	0	18	0	1	15	0	19	0	9	0	23	13	1	1	61	62		2	6	0	4	0	0	0	0	10	3	0	132	1	11	52	99	10	42	95	65	0	47
5	8	9	4	9	0	0	26	46	0	14	0	18	10	1	15	0	33	0	80	8	23	13	16	1	61	66		2	6	0	4	0	0	0	0	10	3	0	154	1	11	52	99	12	46	108	65	0	53
6	30	9	20	9	25	0	26	46	0	15	3	18	10	3	15	78	40	0	101	9	23	13	16	1	61	66		7	6	29	7	8	15	6	0	10	3	0	154	1	15	52	109	15	68	119	65	0	53
7	33	9	20	9	25	0	26	46	0	15	3	18	11	3	17	115	40	0	102	9	23	13	16	2	67	66		8	6	32	14	8	15	6	0	10	4	0	154	1	25	72	109	15	68	119	67	0	53
8	34	9	20	9	25	0	26	46	0	15	3	18	13	3	17	126	40	0	102	9	23	13	16	2	67	66		8	6	32	16	8	15	6	0	10	4	0	154	14	26	72	109	15	68	119	67	0	67
9	34	9	20	9	25	0	26	101	0	15	3	28	15	3	17	126	40	0	102	9	23	13	17	2	67	66		8	6	32	59	9	15	6	0	10	4	5	154	14	26	72	109	15	68	119	67	10	69
10	44	9	20	9	26	0	26	113	0	16	21	28	15	3	17	147	45	0	117	9	23	13	17	2	69	66		8	6	32	60	11	15	6	1	10	4	5	154	14	26	72	109	15	84	119	67	15	69
11	44	9	20	9	26	0	26	189	0	16	21	28	16	3	17	206	45	0	117	9	23	13	17	3	69	66		8	8	32	60	11	15	6	1	54	6	5	232	14	27	72	109	15	84	119	67	15	69
12	53	9	20	9	26	0	26	194	1	16	21	28	18	3	17	206	45	0	117	10	25	14	17	3	69	66		8	8	32	60	11	15	6	1	54	6	5	233	16	34	80	110	15	84	119	67	23	69
13	53	9	20	9	26	0	26	218	1	16	21	28	29	3	17	215	45	0	117	10	25	14	17	3	69	66		8	8	32	66	11	38	6	1	54	6	5	233	16	34	114	110	16	84	119	67	23	69
14	54	28	20	9	26	0	43	218	1	17	21	28	46	39	17	217	45	0	117	10	26	14	17	3	69	75		8	8	32	66	12	40	6	1	54	6	5	233	16	36	114	110	16	84	165	67	23	69
15	54	28	20	9	26	0	43	232	1	17	21	28	48	39	17	217	45	0	117	10	31	14	17	3	69	75		11	8	32	66	13	40	6	1	55	8	5	233	16	82	114	110	16	86	220	67	41	69
16	54	28	20	9	26	0	56	234	1	22	21	39	48	39	23	218	45	0	118	10	31	14	17	3	88	75		11	12	32	66	13	40	6	67	59	8	5	233	16	82	114	110	16	86	220	67	41	69
17	54	28	20	9	27	0	56	234	1	23	21	40	48	39	23	218	45	0	118	10	31	15	18	3	88	75		11	12	32	67	15	50	6	67	59	10	5	234	16	82	114	116	20	87	220	67	41	69
18	54	28	20	9	27	0	56	234	2	23	21	40	48	39	23	218	45	0	118	10	31	15	22	3	88	75		11	12	32	68	15	50	6	67	59	10	5	234	17	84	114	127	21	97	220	67	41	75
19	54	28	20	9	27	0	56	234	2	23	21	40	49	39	23	218	45	0	118	18	31	17	22	4	88	75		11	12	55	68	15	50	6	67	59	10	5	234	17	85	119	127	21	97	220	76	41	75
20	54	28	20	9	27	0	56	234	2	23	21	43	49	39	23	218	45	0	118	18	31	17	22	4	88	75		11	12	55	68	15	50	6	67	59	10	9	234	17	86	119	127	21	119	220	87	41	79
21	54	28	20	9	27	0	56	235	11	23	21	43	119	39	23	239	45	0	118	18	49	17	22	4	88	75		11	12	57	68	15	50	6	67	59	10	9	234	17	87	119	127	21	123	220	87	49	79
22	54	28	20	9	27	0	71	235	11	24	21	43	120	39	23	249	45	0	118	18	73	17	22	4	88	75		11	21	57	68	15	50	6	67	59	10	9	234	17	104	168	128	22	123	220	87	49	79
23	54	28	20	9	27	0	73	235	11	24	21	43	120	39	23	249	45	0	118	18	79	17	22	4	130	75		11	21	57	68	15	50	6	67	59	10	9	234	17	104	168	128	22	123	220	87	49	79
24	54	28	20	9	27	0	73	235	11	24	21	43	120	44	23	249	45	0	118	18	79	18	22	4	163	75		11	21	57	68	30	55	6	67	59	10	10	234	17	110	180	128	22	123	220	87	49	79
25	54	28	20	9	27	0	73	235	11	25	21	49	122	44	23	249	45	0	120	20	79	18	22	4	163	75		11	21	57	68	41	55	6	67	59	10	10	234	17	110	180	128	22	123	220	87	51	79
26	54	28	20	9	27	0	73	240	12	25	21	49	122	45	23	249	45	0	120	20	79	18	22	4	163	75		11	22	57	69	41	55	6	67	59	10	10	234	17	110	195	128	22	123	220	87	51	100
27	54	28	20	9	27	0	73	240	12	25	21	49	122	45	23	249	45	0	120	20	79	18	23	4	163	75		11	22	57	69	41	55	6	67	59	10	10	234	17	110	198	128	22	123	232	87	65	100
28	54	28	20	9	27	0	73	260	12	25	21	49	122	45	23	249	45	0	120	20	79	18	23	4	163	79		11	22	57	69	43	55	6	67	59	10	10	234	17	110	211	128	40	123	232	87	65	100
29	54	65	20	9	27	0	73	260	12	25	21	49	131	50	23	249	45	0	120	20	79	18	23	4	163	79		11	22	57	69	43	55	6	67	59	10	13	234	17	110	214	140	40	124	232	87	65	100
30	54	65	20	9	27	0	73	260	47	25	21	49	131	50	23	249	45	0	153	37	79	18	23	4	163	79		11	22	57	69	44	55	6	67	59	10	13	234	17	110	214	140	40	124	232	89	94	100
31	54	65	20	9	27	0	73	260	77	25	21	49	131	92	23	249	45	0	164	37	79	18	23	4	163	79		12	22	57	73	45	55	6	67	59	10	13	234	17	116	214	140	40	124	234	89	96	109
32	54	65	20	9	27	0	73	266	77	25	21	49	133	92	23	249	45	0	164	38	79	18	24	4	163	79		12	22	57	73	46	55	6	67	59	10	13	234	17	116	214	140	40	124	234	89	96	109
33	54	65	20	9	27	0	73	266	77	25	21	49	133	92	23	249	45	0	164	38	79	18	24	4	163	79		12	42	57	73	46	55	6	67	59	10	13	234	17	116	214	140	42	126	234	89	96	114
34	54	65	20	9	39	0	73	266	77	25	21	49	134	92	23	249	45	0	167	38	79	18	24	4	163	79		12	42	57	93	47	55	6	67	59	10	13	234	17	116	214	140	43	126	235	89	96	114
35	54	65	20	9	39	0	73	266	78	25	21	49	140	113	23	249	45	0	167	38	79	19	24	4	163	79		12	42	57	93	48	55	6	67	59	10	13	234	17	116	214	140	44	126	235	89	96	114
36	54	65	20	9	39	0	73	266	78	26	21	49	142	114	23	249	45	71	167	38	79	21	26	4	163	79		12	42	57	94	48	55	6	67	59	10	13	234	17	116	214	140	44	126	281	89	96	115
37	54	66	20	16	39	0	73	266	78	26	21	49	170	114	23	249	45	86	213	38	79	21	26	4	163	97		44	42	67	95	48	56	6	67	59	10	13	234	17	120	226	140	45	127	281	125	97	115
38	54	66	20	16	46	0	73	266	78	26	21	49	170	114	23	249	45	86	216	38	79	21	26	4	163	106		59	42	67	95	48	56	6	67	59	10	13	234	17	121	256	141	45	128	281	125	97	115
39	54	66	20	16	46	0	73	273	78	26	21	49	171	114	23	249	45	86	216	38	79	21	26	4	163	106		59	42	67	95	48	56	6	67	59	10	13	234	17	125	256	141	45	129	281	173	97	117
40	54	66	20	16	46	0	73	273	78	26	21	49	171	129	23	249	45	86	216	54	79	21	26	5	163	106		65	44	67	194	67	56	6	67	59	10	13	234	17	127	256	141	45	129	287	221	97	117
41	54	66	20	16	46	0	73	273	78	26	21	49	193	129	23	249	45	86	216	65	79	21	26	5	163	106		65	44	77	195	67	56	6	67	59	10	13	234	17	127	256	141	45	130	287	221	98	117
42	54	66	20	16	46	0	73	273	78	26	21	49	193	136	23	249	45	86	216	65	79	21	26	5	163	106		65	44	77	198	67	56	6	67	59	10	13	234	17	127	256	142	45	130	287	222	98	118
43	54	66	20	16	46	0	73	273	78	26	21	49	193	136	23	249	45	86	216	65	79	21	26	5	163	106		65	44	77	198	67	81	6	67	59	10	13	234	17	127	256	142	45	131	287	222	98	118
44	54	66	20	16	46	0	73	273	78	26	21	49	193	136	23	249	45	101	226	67	79	21	26	5	163	106		73	44	77	205	67	81	6	67	59	10	13	234	17	127	256	142	45	131	287	222	98	118
45	54	66	20	27	47	0	73	273	78	26	21	49	193	136	23	249	45	102	226	67	79	21	26	5	163	106		73	44	77	205	67	81	6	67	59	10	13	234	17	127	256	142	45	131	287	222	98	118
46	54	69	20	27	47	0	73	273	78	26	21	49	193	136	23	249	45	102	226	67	79	21	26	15	163	106		73	44	77	205	67	81	6	67	59	10	13	234	17	127	256	142	45	141	287	222	98	118
47	54	69	20	27	47	0	73	273	78	26	21	49	195	136	23	249	45	102	226	78	79	21	26	15	163	106		73	44	77	205	67	81	6	67	59	10	13	234	17	134	256	142	45	141	287	222	98	118
48	54	69	20	27	47	0	73	273	78	26	21	49	195	136	23	249	45	102	226	78	79	21	26	15	163	106		125	44	77	205	68	81	6	67	59	10	13	234	17	143	279	142	45	141	292	222	98	118
49	54	69	20	27	47	0	73	273	78	26	21	49	290	136	23	249	45	102	226	78	79	21	26	18	163	106		125	44	77	205	68	81	6	67	59	10	13	234	17	143	279	142	46	141	292	222	98	120
50	54	69	20	27	47	0	73	273	78	26	21	49	290	136	23	249	45	102	230	78	79	21	26	18	163	106		125	44	77	205	68	81	6	67	59	10	13	234	17	143	279	142	46	141	292	260	98	120
51	54	69	20	27	47	0	73	273	78	26	21	49	290	136	23	249	45	102	230	78	79	21	26	18	163	106		125	44	144	205	68	81	6	67	59	10	13	234	17	166	279	142	46	141	292	262	98	133
52	54	69	20	27	47	0	73	273	78	26	21	49	290	136	23	249	45	102	230	79	79	22	26	18	163	106		133	45	156	214	68	81	6	67	59	10	13	234	21	166	279	142	46	141	292	287	120	187
53	54	69	20	27	47	0	73	273	78	26	21	49	290	136	23	249	45	102	230	79	79	22	26	18	163	106		140	53	156	214	68	81	6	67	59	10	13	234	21	166	279	142	46	141	292	289	120	187
54	54	69	20	27	47	0	73	273	78	26	21	49	291	136	23	249	45	102	231	79	79	22	26	18	163	106		152	53	156	214	68	92	6	67	59	10	13	234	21	167	283	145	46	148	294	289	120	187
55	54	69	20	27	47	0	73	273	78	26	21	49	291	136	23	249	45	102	231	79	79	22	26	18	163	106		152	53	156	214	69	92	6	67	59	10	13	234	21	167	283	145	47	148	294	289	120	187
56	54	69	20	27	47	0	73	322	78	26	21	49	291	136	23	249	45	102	231	79	79	22	26	18	163	106		152	53	156	214	69	92	6	67	59	10	13	234	21	167	283	145	47	148	294	308	120	187
57	54	69	20	92	47	0	73	399	78	26	21	49	291	136	23	249	45	131	231	80	79	22	26	18	163	106		152	53	156	214	69	92	6	67	59	11	13	234	21	193	283	145	47	148	294	308	120	187
58	54	69	20	137	60	0	73	399	78	26	21	49	291	136	23	249	45	131	239	80	79	22	26	18	163	106		152	53	156	220	70	92	6	67	59	11	13	234	21	195	283	145	47	148	294	308	120	187
59	54	69	20	186	68	0	73	399	78	26	21	49	291	136	23	249	45	184	239	80	79	22	26	18	163	106		154	53	156	220	74	92	6	67	59	11	13	234	21	203	283	145	47	148	297	308	120	209
60	54	69	20	186	68	0	73	407	78	26	21	49	291	136	23	249	45	184	239	81	79	22	26	18	163	106		154	53	156	220	74	101	6	67	59	11	13	234	22	204	283	145	47	148	297	308	152	209
61	54	69	20	186	68	0	73	441	78	26	21	49	291	136	23	249	45	184	239	82	79	22	26	18	163	106		154	53	156	220	74	101	6	67	59	11	13	234	22	204	283	145	47	149	297	323	152	209
62	54	69	20	186	68	0	73	454	78	26	21	49	291	136	23	249	45	184	239	82	79	22	26	18	163	106		154	53	156	226	74	101	6	67	59	11	13	234	22	204	283	145	48	151	297	323	152	221
63	54	69	20	186	68	0	73	454	78	26	21	49	291	136	23	249	45	184	239	82	79	22	26	18	163	106		178	53	156	226	74	101	6	67	59	11	13	234	22	204	283	145	48	151	365	323	152	221
64	54	69	20	197	68	0	73	457	78	26	21	49	291	136	23	249	45	184	239	83	79	22	26	18	163	106		178	53	156	226	82	105	6	67	59	11	13	234	22	204	283	146	48	151	365	323	161	221
65	54	69	20	202	68	0	73	457	78	26	21	49	291	136	23	249	45	185	239	83	79	22	26	18	163	106		178	53	156	226	82	105	6	67	59	11	13	234	22	204	283	146	48	151	365	323	165	221
66	54	69	20	202	68	0	73	457	78	26	21	49	291	136	23	249	45	185	239	83	79	22	26	18	163	106		178	53	156	226	82	105	6	67	59	11	13	234	22	204	283	146	48	151	365	323	165	252
67	54	69	28	202	68	0	73	457	78	26	21	49	291	136	23	249	45	185	239	83	79	22	26	18	163	106		178	70	156	247	82	105	6	67	59	11	13	234	22	204	283	146	48	151	365	323	168	252
68	54	69	31	202	68	0	73	457	78	26	21	49	291	136	23	271	45	185	239	83	79	22	26	18	163	106		189	70	156	247	82	105	6	67	60	11	13	234	22	204	283	146	48	151	393	323	168	252
69	54	69	31	202	68	0	73	466	78	26	21	49	291	136	23	271	45	185	240	85	79	22	26	18	163	106		189	70	156	247	136	148	6	67	61	11	13	234	22	204	283	158	48	151	393	323	168	252
70	54	69	31	202	68	0	73	466	78	26	21	49	291	136	23	271	45	185	240	85	79	22	26	18	163	106		193	81	156	247	156	148	6	67	64	11	13	234	22	204	283	158	48	151	408	340	168	252
71	54	69	31	202	68	0	73	466	78	26	21	49	291	136	23	271	45	185	240	85	79	22	26	18	163	106		193	96	164	247	156	148	6	67	64	13	13	234	22	204	314	158	48	151	408	342	169	268
72	54	69	31	202	68	0	73	466	78	26	21	49	291	136	23	271	45	185	240	85	79	22	26	18	163	106		204	96	164	258	156	148	6	67	64	13	13	234	22	204	317	158	48	151	408	342	188	272
73	55	69	31	202	68	0	73	466	78	26	21	49	291	136	23	271	45	185	243	87	79	22	26	18	163	106		204	99	164	258	180	148	6	67	64	13	13	234	22	204	317	158	49	151	408	350	189	272
74	55	69	31	202	73	0	73	466	78	26	21	49	291	136	23	271	45	185	245	87	79	22	26	18	163	106		204	99	164	260	180	148	6	67	64	13	13	234	22	204	317	158	49	152	408	350	189	272
75	55	69	31	202	73	0	73	466	78	26	21	49	291	136	23	271	45	185	245	87	79	22	26	18	163	106		205	99	164	260	180	148	6	67	117	13	13	270	22	204	318	158	49	153	410	350	189	272
76	55	69	31	202	73	0	73	466	78	26	29	49	291	136	23	271	59	185	245	87	79	22	26	18	163	106		205	99	164	260	180	148	6	67	117	13	13	273	22	204	318	158	50	153	410	350	189	272
77	55	69	31	211	73	0	73	466	78	26	29	49	291	136	23	356	93	185	245	87	79	22	26	18	163	106		205	99	166	261	181	148	6	67	117	13	13	273	52	204	318	158	50	153	410	360	189	272
78	55	69	31	211	103	0	73	466	78	26	45	49	291	136	23	360	95	185	257	87	79	22	26	18	163	106		205	99	166	261	181	148	6	67	117	13	13	273	52	204	318	158	50	153	410	371	189	273
79	55	69	31	211	127	0	73	466	78	26	45	49	291	136	23	360	95	186	257	87	79	22	26	18	163	106		205	106	166	262	181	148	6	67	117	13	13	273	52	204	318	158	50	153	410	377	189	273
80	55	69	40	212	127	0	73	485	78	26	45	49	291	136	23	360	95	186	257	88	79	22	26	18	163	106		205	106	166	263	181	148	6	67	117	14	13	273	52	204	319	160	50	154	410	377	189	273
81	55	69	40	212	127	0	73	485	78	26	45	49	291	136	23	360	95	186	257	88	79	22	26	18	163	106		205	106	166	264	181	148	6	67	117	14	13	273	52	204	321	160	50	154	410	377	237	273
82	75	69	40	212	127	0	73	498	78	26	46	49	291	136	23	364	95	186	257	88	79	22	26	18	163	106		205	106	166	264	181	148	6	70	117	14	13	305	52	204	321	161	50	155	412	377	237	273
83	75	69	41	212	127	0	73	498	78	26	46	49	291	136	23	364	95	186	257	88	79	22	26	18	163	106		205	106	166	266	189	148	6	70	117	14	13	305	52	204	321	162	50	155	412	377	237	273
84	75	69	41	212	127	0	73	498	78	26	46	49	291	136	23	364	95	186	257	88	79	22	26	18	163	106		205	106	203	269	189	148	6	70	117	14	13	311	52	204	321	162	50	156	413	377	238	276
85	75	69	41	220	127	0	73	498	78	26	46	49	291	136	23	364	95	186	257	88	79	22	26	18	163	106		205	106	203	270	189	184	6	70	117	14	13	311	52	204	321	162	83	156	415	385	238	276
86	75	69	41	221	127	0	73	498	78	26	46	49	291	136	23	364	95	186	257	89	79	22	26	18	163	106		205	106	203	270	189	186	6	70	117	14	13	311	52	204	321	163	83	156	415	385	238	276
87	75	69	41	221	127	0	73	498	78	26	46	49	291	136	23	364	95	186	257	89	79	22	26	21	163	106		205	124	203	270	189	186	6	70	117	14	15	311	52	204	321	163	111	156	415	386	238	276
88	77	169	41	221	127	0	73	514	78	26	48	49	291	136	23	366	106	186	257	90	79	22	26	22	163	106		205	124	203	270	192	186	6	70	117	14	15	311	52	204	321	163	111	156	415	386	238	277
89	80	181	41	221	127	0	73	514	78	31	48	49	291	136	23	388	106	186	257	90	79	22	27	22	163	106		205	124	203	270	192	186	6	70	117	14	15	311	52	204	321	163	146	158	417	386	239	278
90	81	181	41	221	129	0	73	514	78	31	48	49	291	136	23	388	106	186	257	90	79	22	27	22	163	106		205	124	203	270	192	186	6	70	117	14	15	311	52	204	321	163	146	158	417	386	239	278
91	81	181	41	222	129	68	73	514	78	31	48	49	291	136	23	388	106	186	257	90	79	22	27	23	163	106		205	124	203	276	192	186	6	70	117	14	15	311	52	204	321	163	146	158	417	386	239	278
92	81	181	41	222	129	91	73	514	78	31	48	49	291	136	23	388	106	186	257	91	79	22	27	23	163	106		205	124	205	276	192	186	6	70	117	14	15	312	52	204	328	163	146	162	417	386	239	278
93	81	181	41	280	129	91	73	514	78	31	48	49	291	136	23	388	107	186	257	91	79	22	27	23	163	106		205	143	205	276	192	186	6	70	117	14	15	312	52	204	330	163	146	162	417	386	240	278
94	81	181	41	280	129	91	73	514	78	31	48	49	291	136	23	388	107	187	257	94	79	22	27	23	163	106		205	143	205	276	193	186	6	70	117	14	15	312	52	204	330	163	146	163	417	386	240	278
95	81	181	41	281	129	91	73	514	78	31	48	49	291	136	23	388	107	187	257	95	79	22	27	23	163	106		205	143	205	276	193	186	6	70	117	14	15	312	52	204	330	163	146	163	422	386	242	278
96	81	181	41	281	129	91	73	514	78	31	48	49	291	136	23	388	107	187	259	95	79	22	27	23	163	106		205	145	205	276	193	186	6	70	117	14	15	312	52	204	330	163	146	163	422	392	242	278
97	81	187	41	281	129	91	73	514	78	31	48	49	291	136	23	388	107	187	259	95	79	22	27	23	163	106		274	145	205	278	193	186	6	70	117	14	15	312	52	204	330	163	146	163	422	392	242	278
98	82	187	41	281	129	91	73	514	78	31	48	49	291	136	23	388	107	187	259	95	79	22	27	23	163	106		274	146	205	278	193	186	6	70	117	14	15	312	52	204	330	163	146	163	422	393	242	279
99	82	187	43	281	129	91	73	514	78	31	104	49	291	136	23	388	110	190	259	95	79	22	27	23	163	106		274	146	205	278	193	186	6	70	117	14	15	313	52	204	330	163	146	163	424	393	306	279
100	82	187	43	282	129	91	73	514	78	31	104	49	291	136	23	388	110	191	259	95	79	22	27	23	163	106		274	146	205	284	231	186	6	70	117	14	15	313	52	212	330	163	146	163	425	393	306	283
101	82	187	43	282	129	91	73	514	78	31	104	49	291	136	23	388	110	217	259	95	79	22	27	23	163	106		274	146	205	288	231	186	6	70	117	14	15	313	52	212	330	163	146	163	425	393	308	283
102	82	187	43	282	130	91	73	514	78	31	104	49	291	136	23	388	110	217	260	95	79	22	27	23	163	106		274	146	205	288	232	186	6	70	117	15	15	313	52	212	330	163	146	163	425	393	318	284
103	82	187	43	282	130	91	73	514	78	31	104	49	291	136	23	388	110	217	260	95	79	22	27	23	163	106		274	203	220	289	232	232	6	70	117	15	15	344	52	214	330	163	146	163	425	393	318	284
104	82	187	43	287	133	91	73	514	78	31	104	49	291	136	23	389	110	218	261	95	79	22	27	23	163	106		274	218	221	289	232	235	6	70	117	15	15	344	52	214	330	163	146	163	425	394	318	285
105	82	187	43	287	139	91	73	514	78	31	104	49	291	136	23	389	110	218	261	95	79	22	27	23	163	106		274	218	221	289	232	235	6	70	117	15	15	344	52	214	334	163	146	165	425	394	318	285
106	82	187	43	287	139	92	73	514	78	31	104	49	291	136	23	389	110	218	261	95	79	22	27	23	163	106		274	218	221	294	232	235	6	70	117	15	15	344	52	215	350	163	146	168	425	394	318	286
107	82	187	43	287	140	93	73	514	78	31	104	49	291	136	23	389	110	218	261	95	79	22	27	23	163	106		274	218	221	298	232	235	6	70	117	19	18	344	52	216	350	163	146	168	445	399	318	287
108	82	187	43	287	140	93	73	514	78	31	104	49	296	136	23	393	110	218	263	95	79	22	27	23	163	106		274	218	221	298	232	235	6	70	117	22	18	344	52	217	359	163	146	168	452	400	318	287
109	82	218	43	298	140	93	73	514	78	31	104	49	296	136	23	393	110	218	263	95	79	22	27	23	163	106		274	218	222	298	232	235	6	70	117	22	18	344	52	217	359	163	146	168	452	401	319	287
110	82	218	43	300	140	93	73	514	78	31	104	49	296	136	23	393	110	219	263	101	79	22	27	23	163	106		274	218	222	298	232	279	6	70	119	22	18	344	52	217	359	163	146	168	520	401	319	288
111	82	218	43	300	140	93	73	514	78	31	104	49	296	136	23	393	110	219	263	101	79	22	27	23	163	106		277	218	223	299	232	279	6	70	119	23	18	380	52	217	359	163	146	168	520	401	319	288
112	82	236	43	300	140	93	73	514	78	31	104	49	378	136	23	393	110	219	263	101	79	22	27	23	163	106		277	218	223	306	232	279	6	70	119	23	18	380	52	217	359	163	146	168	520	401	319	291
113	82	236	43	300	140	106	73	514	78	31	104	49	378	136	23	393	110	220	265	101	79	22	27	23	163	106		278	218	223	306	232	279	6	70	119	23	30	380	52	218	367	163	147	168	520	401	319	291
114	82	236	43	300	140	106	73	514	78	31	104	49	378	136	23	393	110	220	265	101	79	22	27	23	163	106		278	218	225	308	232	279	6	88	119	24	30	380	52	218	367	173	147	168	520	401	319	298
115	82	236	43	304	140	106	73	514	78	31	104	49	378	136	23	393	110	220	269	101	79	22	27	23	163	106		278	240	225	308	232	279	6	102	216	24	32	380	52	290	367	212	147	168	525	401	319	298
116	82	236	43	304	140	106	73	514	78	31	104	49	378	136	23	393	110	220	269	101	79	22	27	23	163	106		278	240	225	308	232	286	6	102	252	24	32	380	52	290	367	218	147	168	525	401	319	298
117	82	236	43	304	140	106	73	514	79	31	104	49	406	136	23	393	110	220	269	101	79	22	27	23	163	106		278	240	225	312	232	286	6	103	252	24	52	380	52	348	367	218	147	168	526	401	319	299
118	82	236	43	304	161	106	73	514	79	31	104	49	406	136	23	394	110	220	269	101	79	22	27	23	163	106		278	240	227	312	232	286	6	103	252	24	52	380	52	359	367	218	147	168	526	401	319	299
119	82	236	43	304	161	106	73	514	79	31	104	49	406	136	23	394	110	230	269	101	79	22	27	23	163	106		278	240	227	312	232	286	6	106	252	24	52	380	52	359	368	218	147	168	526	401	319	299
120	82	236	43	304	161	106	73	514	79	31	104	49	406	136	23	394	110	230	269	103	79	22	27	23	163	106		278	240	254	312	232	286	6	106	252	28	52	380	52	359	368	218	147	169	526	401	319	299
121	82	236	66	304	163	106	73	514	79	31	104	49	406	136	23	394	110	230	270	103	79	22	27	23	163	106		278	240	254	312	232	286	6	106	252	29	52	380	52	360	368	221	147	169	526	401	334	299
122	82	237	66	304	163	106	73	523	79	31	104	49	406	136	23	394	110	230	270	104	79	22	27	23	163	106		278	240	255	323	232	286	6	131	252	29	52	380	52	360	370	222	149	169	526	401	335	302
123	119	237	66	304	163	106	73	534	79	31	104	49	406	136	23	399	110	230	270	104	79	22	27	23	163	110		278	244	255	323	232	286	6	131	252	30	52	380	52	361	370	226	149	171	526	423	335	303
124	119	237	66	314	163	108	73	534	79	31	104	49	406	136	23	399	110	230	270	104	79	22	27	23	163	110		278	244	255	324	232	286	6	131	252	30	54	400	52	361	370	226	149	171	526	430	335	304
125	119	237	66	314	163	109	73	535	79	31	104	49	406	136	23	409	110	243	270	104	79	22	27	23	163	110		279	251	255	324	232	286	6	131	275	30	54	401	52	375	370	226	149	171	526	430	335	304
126	119	238	66	314	163	109	73	535	79	31	104	49	406	136	23	409	110	243	280	105	79	22	27	23	163	110		279	251	255	330	232	286	7	131	281	30	54	401	52	375	370	226	149	171	526	431	337	304
127	119	238	66	314	163	109	73	535	79	31	104	49	406	136	23	409	110	243	280	105	79	22	27	23	163	110		279	278	255	333	232	286	7	131	281	30	54	401	52	375	370	226	149	171	526	433	337	304
128	119	238	66	314	163	109	73	535	79	31	104	49	407	136	23	409	110	243	281	105	79	22	27	23	163	110		279	280	256	333	232	286	7	131	283	30	54	401	52	375	371	226	149	171	526	439	338	304
129	121	238	66	314	163	109	73	535	79	31	104	49	407	136	23	411	110	243	281	105	79	22	27	23	163	110		287	280	256	333	232	286	7	131	283	30	54	401	52	375	374	227	149	171	563	442	338	304
130	121	238	66	314	163	109	73	537	79	31	104	49	407	136	23	413	110	243	281	105	79	22	27	23	163	110		298	280	275	333	232	287	7	131	283	30	54	401	68	375	374	227	151	171	573	442	338	304
131	121	238	66	319	164	110	73	537	79	31	104	49	407	136	23	413	110	243	286	119	79	22	27	23	163	110		298	280	275	333	232	287	7	131	293	30	54	401	68	390	374	227	151	172	583	442	338	305
132	121	238	66	319	165	113	73	537	79	31	104	49	466	136	23	413	110	243	287	119	79	22	27	23	163	110		298	280	316	334	232	287	7	131	293	30	54	420	68	427	374	227	151	172	583	443	338	305
133	121	238	67	319	166	113	73	537	79	31	104	49	467	136	23	432	110	243	288	119	79	22	27	23	163	110		298	280	316	337	232	287	7	131	293	30	54	420	68	437	376	227	151	173	583	443	338	307
134	121	238	67	319	166	113	73	537	79	33	104	49	467	136	23	432	110	243	288	119	79	22	28	23	163	110		299	280	316	338	232	287	7	131	293	30	84	421	68	437	376	227	151	173	584	443	338	307
135	130	238	67	321	166	114	73	537	79	33	104	49	467	136	23	432	110	243	290	119	79	22	28	23	163	110		299	280	318	338	232	287	7	131	293	30	84	422	68	437	376	233	151	174	584	443	338	307
136	130	238	67	321	166	114	73	537	79	33	104	49	489	136	24	432	110	243	290	119	79	22	28	23	163	110		299	280	319	338	232	287	8	131	293	30	84	422	68	437	378	234	151	177	584	443	340	307
137	130	238	67	321	166	133	73	537	79	33	104	49	489	136	24	435	110	243	290	120	79	22	28	23	163	110		299	280	319	340	232	287	9	131	293	30	84	422	70	437	378	234	151	177	584	443	340	310
138	130	238	67	321	166	137	73	537	79	33	104	49	489	136	24	435	110	243	292	131	79	22	49	23	163	110		299	280	319	340	232	287	9	131	293	30	126	422	70	437	378	234	152	179	584	469	340	310
139	130	238	71	321	166	138	73	541	79	33	104	49	489	136	24	435	110	243	292	132	79	22	49	23	163	110		299	280	319	340	232	291	9	131	293	30	126	422	70	438	378	234	152	179	584	469	340	310
140	130	238	71	321	166	138	73	541	79	36	104	49	489	136	24	435	110	243	292	132	79	22	50	23	163	110		299	280	327	340	232	292	9	131	293	30	126	422	70	439	378	234	152	179	587	469	340	310
141	130	238	71	321	166	138	73	541	79	47	104	49	489	136	24	473	110	264	292	132	79	22	60	23	163	110		299	280	327	341	232	292	9	131	294	30	126	422	70	439	378	234	154	179	587	469	341	310
142	130	238	71	321	166	138	73	541	79	47	109	49	489	136	24	473	149	264	292	132	79	22	60	23	163	110		320	284	327	341	232	292	9	131	294	80	126	422	70	439	378	244	158	179	587	477	341	310
143	130	238	71	321	166	138	73	545	79	47	109	49	489	136	24	473	149	264	292	132	79	22	60	23	163	110		320	284	327	341	232	292	9	131	312	147	126	430	70	440	379	244	158	179	587	477	342	317
144	130	238	71	321	166	138	73	545	79	47	109	49	490	136	24	473	149	264	292	132	79	22	60	23	163	110		320	284	344	341	232	292	9	131	312	149	126	433	70	440	379	246	158	179	587	477	343	317
145	135	238	71	321	166	139	73	545	79	47	116	49	490	136	24	484	149	264	292	132	79	22	60	23	163	110		327	284	344	345	232	292	20	131	312	149	126	433	70	440	379	246	158	179	587	477	343	324
146	151	238	71	322	166	140	73	545	79	47	116	49	490	136	24	515	150	264	292	132	79	22	60	23	163	110		327	284	344	345	232	292	20	131	312	149	126	433	70	440	379	246	159	179	605	478	343	324
147	154	239	77	322	167	140	73	545	79	47	116	49	491	136	24	534	150	264	292	132	79	22	60	23	163	110		327	284	346	345	232	292	20	131	312	149	126	433	70	440	384	246	159	179	605	478	343	324
148	154	239	77	322	167	140	73	545	79	47	116	49	491	136	24	534	150	264	292	132	79	22	60	23	163	110		340	285	346	347	234	292	20	131	312	149	126	433	70	440	384	246	175	179	673	478	343	327
149	154	239	77	322	167	140	73	545	79	47	116	49	491	136	24	535	150	264	292	132	79	22	60	23	163	110		340	285	347	351	234	292	21	132	312	150	126	433	70	440	384	246	175	179	673	487	343	327
150	154	254	77	322	167	140	73	545	79	47	116	49	491	136	24	535	150	264	292	132	79	22	60	23	163	110		340	305	347	352	234	292	21	132	314	150	126	433	70	442	387	246	175	179	673	498	343	327
151	154	254	77	407	168	140	73	545	79	47	116	49	503	136	24	535	150	264	292	132	79	22	60	23	163	110		340	305	347	352	234	292	21	134	314	150	126	433	70	442	387	246	178	179	673	498	343	329
152	154	254	77	460	168	140	73	545	79	47	116	49	547	136	24	568	150	264	292	132	79	22	60	23	163	110		340	305	347	354	234	293	21	134	314	150	126	433	70	442	387	246	178	179	673	498	343	329
153	154	254	77	460	233	140	73	545	79	47	116	49	547	136	24	568	152	264	292	133	79	22	60	23	163	110		340	305	347	354	234	293	21	134	314	150	126	433	70	455	387	246	178	179	675	498	343	329
154	154	254	77	460	235	140	73	545	79	47	116	49	547	136	24	568	152	264	329	134	79	22	60	23	163	110		340	306	347	356	234	293	21	134	314	150	126	433	70	456	387	272	178	179	675	498	343	349
155	154	254	77	460	235	140	73	545	79	47	116	49	547	136	24	568	152	264	329	134	79	22	60	23	163	110		340	306	347	356	234	293	21	135	314	155	126	434	70	457	390	272	178	179	675	498	343	349
156	154	254	77	460	235	140	73	545	79	47	116	49	548	136	24	568	152	264	329	134	79	22	60	23	163	110		340	306	347	356	234	325	21	135	314	160	126	434	70	457	390	272	179	179	684	498	343	349
157	154	254	77	460	235	140	73	545	79	47	116	49	548	136	24	568	152	264	329	134	79	22	60	23	163	110		340	306	347	357	236	327	21	135	314	160	126	434	70	457	390	272	179	179	684	513	343	357
158	154	254	77	460	238	140	73	545	79	47	116	49	548	136	24	578	152	264	329	134	79	22	60	23	163	110		340	390	347	358	236	329	23	135	314	169	126	434	70	457	391	272	179	179	698	513	343	448
159	154	254	77	460	239	140	73	545	79	47	116	49	548	136	24	578	152	264	329	134	79	22	60	23	163	110		340	390	349	361	236	329	39	135	314	178	126	434	70	457	391	272	179	186	698	513	344	465
160	154	254	77	461	239	141	73	545	79	47	116	49	548	136	25	578	152	264	329	135	79	22	60	23	163	110		340	390	350	371	237	329	39	135	314	178	126	434	70	457	391	272	179	186	698	513	344	465
161	154	257	77	461	239	141	73	545	79	47	116	49	548	136	25	592	153	264	329	135	79	22	60	23	163	110		340	390	350	371	237	330	40	135	314	180	126	434	70	457	391	272	187	186	698	514	344	465
162	154	257	77	461	239	141	73	545	79	47	116	49	548	136	25	592	153	264	329	135	79	22	60	23	163	110		372	390	350	374	237	330	40	135	314	181	126	434	70	459	391	304	187	186	698	514	344	466
163	154	257	77	461	239	141	73	545	79	47	116	49	550	136	25	605	153	264	339	135	79	22	60	23	163	110		375	390	350	382	237	330	40	135	314	181	126	434	70	460	391	304	188	186	699	514	344	466
164	154	257	77	461	274	141	73	545	79	47	116	49	550	136	25	605	186	264	339	135	79	22	60	23	163	110		375	402	350	382	237	330	40	138	314	182	126	434	70	463	391	304	188	186	699	514	344	466
165	154	257	77	461	274	141	73	545	79	47	117	49	550	136	27	605	186	264	339	135	79	22	60	23	163	110		375	403	350	382	238	330	40	138	315	183	126	434	70	463	393	304	188	186	699	514	344	466
166	154	257	77	461	274	141	73	545	79	47	117	49	550	144	27	605	186	264	339	135	79	22	60	23	163	110		375	403	352	383	238	330	40	138	315	204	132	434	70	466	393	305	188	186	699	514	344	466
167	154	257	77	462	274	141	73	545	79	47	117	49	550	168	27	605	186	264	339	135	79	22	60	23	163	112		375	403	354	383	238	330	40	138	329	207	133	434	87	466	397	305	224	186	699	516	344	466
168	154	257	77	462	274	141	73	545	79	47	117	49	550	169	27	605	186	264	339	135	79	22	60	23	163	112		413	403	354	383	238	330	74	138	329	208	133	434	87	466	397	305	224	188	705	517	344	466
169	154	257	77	462	274	184	73	545	79	47	117	49	550	169	27	631	186	264	339	136	79	22	60	23	163	112		413	403	354	383	241	330	74	138	329	208	133	434	89	466	397	305	224	188	705	517	344	466
170	238	257	77	528	274	184	73	545	79	47	124	49	550	169	27	642	186	264	339	136	79	22	60	23	163	112		427	403	354	384	241	330	74	138	329	209	133	434	89	470	397	305	224	189	705	517	344	471
171	238	257	77	528	274	184	73	545	79	47	124	49	550	169	27	642	186	264	339	136	79	22	60	23	163	112		427	443	354	384	264	330	74	138	332	209	133	434	89	470	397	307	224	189	705	550	347	471
172	238	257	77	530	274	184	73	545	79	47	124	49	552	169	27	642	186	274	339	136	79	22	60	23	163	112		427	443	354	384	277	330	74	138	332	209	133	435	89	470	397	307	224	189	711	550	347	471
173	238	283	77	530	274	184	73	545	79	47	124	49	552	169	27	659	186	274	339	137	79	22	60	23	163	114		427	443	354	384	278	330	74	138	332	211	133	436	89	470	397	307	224	189	711	550	347	474
174	238	283	77	530	274	184	73	545	79	47	124	49	553	176	27	659	186	274	339	137	79	22	60	23	163	115		428	443	354	388	278	332	74	138	344	211	133	436	90	470	397	307	225	189	717	550	347	474
175	238	283	81	530	278	184	73	545	79	47	124	49	553	176	27	659	186	276	341	137	79	22	60	23	163	115		428	503	354	391	278	332	74	138	344	211	133	436	90	470	397	307	225	189	717	550	347	475
176	238	283	81	530	278	184	73	545	79	47	129	49	553	176	27	659	190	276	341	137	79	22	60	23	163	115		428	505	354	391	278	332	74	139	344	211	133	436	90	470	397	307	225	192	719	550	347	475
177	238	284	81	531	278	184	73	545	79	47	129	49	553	176	27	663	190	276	341	137	79	22	60	23	163	115		428	505	435	393	278	332	77	139	344	212	133	436	90	470	397	307	225	192	719	550	347	476
178	238	284	81	531	278	184	73	545	79	47	129	49	553	176	27	663	190	276	343	137	79	22	60	23	163	115		428	505	437	393	279	332	77	139	344	214	133	436	90	470	427	307	225	195	719	550	360	484
179	238	284	81	531	278	184	73	545	79	47	129	49	553	176	27	663	190	276	343	144	79	22	60	23	163	115		428	531	439	398	279	332	77	142	350	214	133	436	90	470	427	307	225	195	719	550	364	485
180	286	284	81	531	278	184	73	545	79	47	129	49	553	176	27	663	190	276	343	144	79	22	60	23	163	115		428	531	439	398	279	332	82	149	350	214	133	436	90	497	427	307	225	195	729	550	364	485
181	286	284	81	531	278	184	73	545	79	47	129	49	553	215	27	663	192	276	343	144	79	22	60	24	163	115		428	531	439	398	279	332	82	149	350	214	133	436	90	507	427	307	226	197	729	550	364	485
182	286	284	81	531	281	184	73	545	79	47	129	49	553	215	27	663	192	276	343	144	79	22	60	24	163	115		428	531	440	398	279	332	82	149	350	214	133	436	90	507	427	307	226	197	730	550	365	496
183	286	284	81	531	281	184	73	545	79	47	129	49	553	215	27	663	192	276	343	144	79	22	60	24	163	115		428	531	440	401	279	332	82	165	350	214	133	436	90	511	427	307	226	198	730	550	365	497
184	286	311	81	531	281	184	73	545	79	47	129	49	553	215	27	663	192	276	343	188	79	22	60	24	163	115		428	531	441	407	279	332	82	171	350	216	135	436	90	522	427	310	226	199	730	550	365	497
185	286	312	81	531	281	197	73	545	79	47	129	49	553	215	27	663	192	276	343	193	79	22	60	24	163	115		428	531	441	407	279	332	115	171	350	216	135	437	90	522	427	310	226	199	730	550	365	500
186	286	312	81	531	281	197	73	545	79	47	176	49	553	215	27	669	192	287	344	193	79	22	60	24	163	115		428	531	441	407	279	333	188	171	350	216	135	437	90	522	427	310	226	199	784	550	365	500
187	286	312	81	531	281	197	73	545	79	47	209	49	553	215	27	669	194	296	344	194	79	22	60	24	163	115		428	531	441	407	279	333	209	176	350	216	135	437	90	526	427	310	242	204	784	550	365	500
188	286	312	81	531	281	203	73	545	79	47	209	49	553	215	27	669	194	296	344	194	79	22	60	24	163	119		444	531	441	407	286	333	247	181	350	216	135	437	90	527	447	310	242	211	786	550	365	500
189	286	312	81	531	281	203	73	545	79	47	209	49	553	215	27	669	194	296	344	194	79	22	60	24	163	119		444	531	441	408	291	333	275	181	350	216	135	437	90	527	460	310	242	211	786	550	365	500
190	286	312	81	531	281	203	73	545	79	47	209	49	553	215	27	669	194	296	344	194	79	22	60	24	163	119		444	531	441	416	291	333	296	181	350	216	135	437	90	527	460	310	242	211	786	550	365	500
191	286	314	81	532	281	203	73	545	79	47	209	49	555	215	27	669	194	296	344	194	79	22	60	24	163	119		444	531	441	416	291	333	303	181	350	216	135	437	90	527	460	318	242	211	786	550	365	500
192	286	314	81	532	308	216	73	545	79	47	209	49	555	232	27	675	194	296	355	194	79	22	60	24	163	120		444	531	441	416	291	333	305	181	352	217	135	445	90	556	460	318	242	211	798	550	365	500
193	288	317	81	532	308	216	73	545	79	47	210	49	555	232	27	677	194	303	355	194	79	22	60	24	163	120		454	531	441	422	297	333	305	181	352	217	136	445	90	556	460	318	242	211	820	550	365	500
194	288	317	81	532	308	232	73	545	79	47	210	49	555	232	27	677	194	303	355	195	79	22	60	24	163	120		454	531	441	423	301	333	308	181	389	217	136	445	90	556	460	318	242	211	820	550	365	500
195	288	317	81	532	308	232	73	545	79	47	210	49	556	232	27	677	194	303	355	195	79	22	60	24	163	120		454	531	441	423	302	333	308	181	389	217	136	445	90	580	460	318	242	211	821	550	365	500
196	288	317	89	532	308	232	73	545	79	47	210	49	556	232	27	677	194	303	355	196	79	22	60	24	163	120		454	531	456	423	302	333	311	183	389	217	136	445	99	580	460	318	242	211	821	550	366	500
197	288	317	89	599	309	232	73	545	79	47	210	49	556	233	27	677	220	303	355	196	79	22	60	24	163	135		454	531	456	423	302	334	311	183	389	217	138	449	99	580	460	318	242	211	821	550	366	500
198	288	317	89	599	309	232	73	545	79	47	210	49	572	237	27	677	220	303	355	196	79	22	60	24	163	171		454	531	456	423	304	334	325	183	430	217	138	449	99	580	463	318	242	211	821	550	366	501
199	288	317	89	599	309	233	73	545	79	47	210	49	574	237	27	677	220	303	355	196	79	22	60	24	165	171		456	531	456	423	304	334	329	183	438	217	138	449	99	580	463	318	242	278	821	550	366	501
200	288	317	89	599	309	233	73	545	79	47	211	68	574	258	27	677	226	303	355	196	79	22	60	24	165	230		456	531	456	423	304	334	332	183	447	217	138	449	99	589	463	318	242	278	821	550	366	501
[truncated: 12 more columns]

## Sheet: Ext Data Fig Panel 1b
% preference to the water bottle placed on the right side
	control	sensitized
	77.996	65.0204
	81.4806	42.645
	41.2294	36.0608
	64.7662	59.9484
	55.3915	62.0446
	51.5224	46.3396
	23.5708	17.9282
	52.1203	40.3242
	64.3014	49.0727
	76.5194	55.7591
	47.556	57.0906
	10.4993	87.4325
	92.3402	53.4832
	44.2704	12.0277
	57.513	53.4136
		46.0026
		73.7957

## Sheet: Ext Data Fig Panel 1c
Solution intake (grams)
		left bottle (water)						right side bottle (OVA)
	water	1.99075	3.0205	3.77	2.05175	2.375	1.616	3.47075	4.7325	1.3005	2.84825	2.31825	3.74075
	0.3% OVA	3.179	3.256	1.344	1.046	1.803	2.912	4.06	9.98	5.607	8.63	6.288	7.928
	water	1.681	4.263	2.653	3.282	1.521	4.678	4.254	3.998	3.917	3.176	5.72	3.238
	1% OVA	3.69	1.806	1.982	1.994	2.278	3.885	3.29	8.429	8.621	7.822	6.057	6.835
	water	4.575	5.7	0.895	3.583	1.828	1.754	1.086	3.014	4.105	3.583	3.754	5.478
	3% OVA	3.769	1.964	2.059	2.94	2.947	6.631	4.727	11.271	10.611	6.964	6.335	7.93

## Sheet: Ext Data Fig Panel 1d
Cumulative licks over time - PBS/alum group
	day 1											day 3													day 5
	water				0.05% OVA							water						0.01% OVA							water					0.5% OVA
time (min)	1	3	4	5	1	2	3	4	5	6		1	2	3	4	5	6	1	2	3	4	5	6		1	2	4	5	6	1	2	3	4	5	6
0	0	0	0	0	0	0	0	0	0	0		0	0	0	0	0	0	0	0	0	0	0	0		0	0	0	0	0	0	0	0	0	0	0
5	0	0	0	0	0	0	0	0	0	0		0	0	0	0	0	0	0	0	0	0	0	0		0	0	0	0	0	0	0	0	0	0	0
10	9	2	0	3	65	138	191	102	80	65		0	1	8	1	1	0	0	8	0	53	41	0		47	1	1	0	1	210	71	163	2	162	0
15	9	2	0	8	83	138	202	121	89	74		30	1	8	4	2	3	0	23	0	97	52	0		47	33	3	1	6	219	71	164	206	192	0
20	20	2	0	10	89	140	211	150	105	87		30	15	8	5	2	3	15	87	0	98	52	65		47	49	3	11	11	219	93	164	206	209	0
25	33	2	1	10	105	147	227	168	116	104		32	16	11	7	5	5	153	100	148	103	59	66		116	50	3	11	28	222	93	164	206	216	0
30	39	2	2	12	110	159	305	194	316	105		32	20	11	16	8	5	186	100	230	136	61	66		118	50	3	11	30	224	127	164	206	231	2
35	56	2	2	16	130	163	308	194	511	131		33	20	11	16	12	5	294	203	294	142	66	85		119	59	3	11	44	225	130	164	207	237	3
40	56	3	2	18	144	179	348	202	561	131		35	20	11	43	12	25	306	210	377	144	88	130		134	61	3	11	44	271	130	164	207	237	3
45	56	4	2	18	217	182	367	208	563	143		36	20	11	43	13	49	312	250	409	167	89	168		135	61	3	11	93	298	130	317	207	251	11
50	60	4	11	19	235	183	399	268	592	158		98	21	11	47	21	49	322	255	415	168	121	169		135	143	3	13	93	302	130	317	207	290	11
55	73	6	11	26	241	183	401	269	601	164		99	31	11	47	22	49	322	269	531	179	122	169		162	146	29	13	111	305	131	368	207	298	14
60	74	7	11	27	261	186	412	269	607	165		101	31	14	66	38	49	360	273	589	194	123	169		162	176	29	42	141	305	133	368	207	321	36
65	75	8	14	27	263	186	413	269	611	198		101	31	14	68	39	52	402	273	604	203	130	174		162	278	29	42	143	305	139	375	220	321	38
70	75	8	14	27	263	187	461	270	615	200		101	43	14	75	39	52	452	275	608	259	134	174		162	283	49	42	146	307	139	422	223	321	64
75	75	8	15	29	263	188	467	276	617	201		103	45	14	100	39	52	469	275	664	304	134	174		268	348	49	42	148	321	140	473	227	327	79
80	76	9	17	31	267	192	493	295	638	204		106	45	14	100	39	52	473	323	707	304	134	174		269	349	112	42	150	323	142	473	228	331	83
85	76	9	20	33	269	214	494	352	642	250		107	45	14	100	39	52	475	327	709	338	134	176		269	349	112	42	150	325	143	644	228	345	84
90	76	9	20	50	279	217	506	353	771	254		113	56	14	101	39	56	480	328	737	341	134	177		269	349	152	43	215	325	150	782	228	351	86
95	76	9	20	50	360	218	564	354	775	261		114	56	14	122	40	63	596	351	760	342	136	242		269	349	152	45	216	326	150	790	229	354	86
100	76	18	21	50	364	218	592	354	777	271		116	56	14	153	108	66	651	354	770	381	136	242		269	349	195	45	241	326	150	801	234	354	86
105	76	19	21	51	373	244	605	355	783	271		116	95	15	153	108	69	683	355	812	382	137	243		287	380	195	57	259	328	150	943	234	367	160
110	76	19	21	51	373	244	606	355	790	271		117	95	18	156	110	78	683	355	832	399	140	246		288	380	198	60	261	427	150	1029	274	380	184
115	76	19	21	52	502	252	607	363	790	297		118	102	18	222	110	102	688	356	832	405	151	246		288	457	199	60	261	428	151	1030	341	423	317
120	76	20	21	52	635	253	609	416	820	312		120	105	24	240	110	122	688	356	856	410	152	251		288	457	223	60	270	434	151	1030	354	423	358
125	77	20	22	57	656	259	614	424	822	312		121	106	24	241	186	159	692	359	901	429	153	278		290	457	297	99	296	468	151	1150	358	428	425
130	77	23	22	57	656	260	705	457	826	312		121	120	24	241	186	165	694	362	915	446	156	282		350	466	320	100	298	473	182	1193	360	429	441
135	77	27	30	58	670	263	706	472	894	346		121	140	28	241	186	175	699	366	940	446	158	290		350	508	320	100	304	637	182	1282	362	434	450
140	77	27	30	59	676	264	706	473	905	348		124	141	28	241	194	181	783	366	982	449	158	478		354	508	320	100	321	680	182	1303	379	435	472
145	94	27	32	60	726	264	713	499	907	348		127	142	31	273	194	185	839	369	985	471	162	514		417	508	370	102	321	691	182	1401	414	451	516
150	96	27	33	61	760	278	714	538	916	379		127	145	31	273	194	190	839	369	1051	502	183	518		417	539	397	108	359	692	195	1443	426	452	574
155	97	27	34	61	778	281	733	555	916	381		185	146	31	273	194	195	845	376	1059	506	183	529		417	539	397	109	366	697	195	1443	446	482	574
160	142	31	34	61	796	281	770	555	937	406		186	147	31	273	194	201	846	377	1059	506	184	547		417	539	414	110	375	697	195	1492	448	487	574
165	142	31	35	63	796	282	803	579	957	431		200	148	31	315	195	205	871	384	1059	522	185	547		418	539	417	110	376	755	195	1492	464	522	574
170	142	32	35	63	796	320	803	614	970	431		255	148	31	315	195	260	879	384	1059	525	200	548		497	539	452	142	426	762	195	1492	475	550	574
175	145	32	35	64	938	323	803	620	972	436		258	149	31	315	197	260	880	389	1059	583	209	549		499	539	487	142	429	763	195	1506	481	552	574
180	145	33	35	64	946	324	826	620	981	443		272	149	31	315	197	260	917	395	1059	592	242	549		499	585	487	142	444	763	197	1506	490	560	574
185	145	33	35	64	947	324	826	635	1014	447		340	183	31	315	201	260	918	420	1059	620	242	549		546	585	511	142	457	788	197	1626	490	580	574
190	145	33	35	69	1004	327	826	635	1073	450		345	184	31	315	207	260	927	427	1088	625	258	549		546	645	511	143	490	803	198	1626	490	581	574
195	165	33	38	98	1111	390	826	641	1075	461		346	197	31	315	208	263	928	431	1088	625	260	550		577	674	511	151	509	805	201	1668	490	586	574
200	165	33	42	99	1117	391	826	692	1091	461		346	213	31	329	208	265	929	442	1088	625	273	554		605	674	511	153	509	805	201	1668	525	613	574

## Sheet: Ext Data Fig Panel 1e
% OVA preference
	0.05%	0.1%	0.5%
	85.2248	81.0268	61.4336
	97.1038	77.8872	30.2893
	95.0426	97.3296	59.2085
	94.2421	68.4765	85.0769
		58.389	52.4786
		71.6763

## Sheet: Ext Data Fig Panel 1f
Total number of licks (OVA + water bottle) - preference test day 1
	control		sensitized
	baseline	OVA test	baseline	OVA test
	965	674	1277	575
	543	929	1081	1096
	89	533	822	618
	902	768	924	662
	664	822	932	565
	429	1164	506	1163
	152	1411	272	555
	101	986	565	496
	107	612	553	610
	235	703	217	1350
	233	761	648	1524
	804	681	818	579
		862	1090	256
			607	760
			644	1772
			485

## Sheet: Ext Data Fig Panel 1g
% OVA preference - 10 min day 1
	control	sensitized
	86.2745	31.5546
	58.3075	87.2674
	88.4573	94.6751
	90.714	80.3353
	61.9377	97.1079
	99.5718	0
	100	62.6556
	100	100
	69.2015	94.3872
	100	96.9219
	100	100
	66.6409	82.2394
	99.1935	0
	88.0055	65.0447
	96.8421	52.2388
	90.9722	86.0465
		22.6744
		51.4317

## Sheet: Ext Data Fig Panel 1h
% OVA preference
	TRPM5 WT	TRPM5 KO
	51.6452	28.4781
	5.5821	65.9341
	12.4601	28.8562
	85.283	58.6022
	35.8974	56.5385
		35.9431

## Sheet: Ext Data Fig Panel 1j
% OVA preference
	control	CT sensitized
	66.2	26.8
	53.3	21.9
	79.6	33.3
	85.9	30.1
	99.8	19.6

## Sheet: Ext Data Fig Panel 1k
Number of cFos+ cells in the area postrema (AP)
	control	sensitized
	25	66
	16	77
	23	37
	8	30
	42	18
	40	104

[truncated: 2 more sheets: Ext Data Fig Panel 1l, Ext Data Fig Panel 1m]
