# Supplementary material for: Immune sensing of food allergens promotes avoidance behaviour
Source: Nature. 2023 Jul 12;620(7974):643–50. doi: 10.1038/s41586-023-06362-4 (PMC10432274; doi:10.1038/s41586-023-06362-4)
Supplement: Supplementary file 8 — Source Data Extended Data Fig. 2 [file 41586_2023_6362_MOESM8_ESM.xlsx]

## Sheet: Ext Data Fig Panel 2b
Frequency of immune populations in the small intestine (lamina propria)
Mast cells			Dendritic cells			Macrophages			Monocytes			neutrophils			eosinophils
pbs/alum	ova/alum		pbs/alum	ova/alum		pbs/alum	ova/alum		pbs/alum	ova/alum		pbs/alum	ova/alum		pbs/alum	ova/alum
0.027	0.027		2.75	3.34		0.46	0.74		2.4912	2.77725		0.35066	1.19629		6.895	16.8113
0.016	0.014		2.87	3.05		1.17	1.04		2.41564	2.65738		1.35771	0.70478		12.3747	16.7318
0.03	0.024		3.37	2.38		0.95	0.81		2.90088	2.63445		1.03824	1.56128		11.2392	21.4676
0.02	0.023		2.69	2.26		0.8	0.95		2.2618	2.66862		0.55826	1.09888		13.821	17.68
	0.039			2.44			0.81			2.98758			2.85012			16.1298
Type 2 innate lymphoid cells (ILC2)			CD4 T cells			RORgt cells			Tbet cells			GATA3 cells			Foxp3 cells
pbs/alum	ova/alum		pbs/alum	ova/alum		pbs/alum	ova/alum		pbs/alum	ova/alum		pbs/alum	ova/alum		pbs/alum	ova/alum
0.0686	0.1184		15.548	13.884		2.28	3.64		1.43	3		0.21	0.49		0.37	0.78
0.2768	0.1732		13.2012	14.7264		10.7	5.32		4.37	3.09		1.25	0.74		1.46	0.87
0.2217	0.1849		14.7834	13.7655		7.28	6.86		3.38	3.23		0.83	0.71		0.97	0.98
0.2588	0.1296		15.124	15.523		9.68	4.82		3.69	2.86		0.96	0.55		0.95	0.7
	0.1916			14.9035			8.75			4.38			1.13			1.25

## Sheet: Ext Data Fig Panel 2c
Frequency of immune populations in the small intestine (epithelial layer)
Mast cells			Dendritic cells			Macrophages			Monocytes			neutrophils			eosinophils
pbs/alum	ova/alum		pbs/alum	ova/alum		pbs/alum	ova/alum		pbs/alum	ova/alum		pbs/alum	ova/alum		pbs/alum	ova/alum
3.14	4.84		0.3	0.18		0.43	0.33		0.12859	0.11094		0.50091	0.8957		1.74045	2.1463
3.69	3.67		0.4	0.25		0.37	0.38		0.072376	0.1166		0.35052	0.71808		1.4478	2.30112
5.38	3.27		0.2	0.17		0.23	0.43		0.051408	0.1771		0.32452	1.25818		1.3237	3.12911
2.79	4.6		0.26	0.17		0.33	0.37		0.064975	0.08449		0.56372	0.61539		2.2383	2.17494
	5.09			0.19			0.44			0.09798			0.58108			1.76712
