# Supplementary material for: Immune sensing of food allergens promotes avoidance behaviour
Source: Nature. 2023 Jul 12;620(7974):643–50. doi: 10.1038/s41586-023-06362-4 (PMC10432274; doi:10.1038/s41586-023-06362-4)
Supplement: Supplementary file 9 — Source Data Extended Data Fig. 3 [file 41586_2023_6362_MOESM9_ESM.xlsx]

## Sheet: Ext Data Fig Panel 3a
Cumulative licks over time
Day 1 BALB/c																						Day 2 BALB/c																					Day 1 C57BL/6
time	PBS/alum (OVA bottle)												OVA/alum (OVA bottle)									PBS/alum (OVA bottle)												OVA/alum (OVA bottle)									PBS/alum (OVA bottle)
0	0	0	0	0	0	0	0	0	0	0	0	0	0	0	0	0	0	0	0	0		0	0	0	0	0	0	0	0	0	0	0	0	0	0	0	0	0	0	0	0		0	0	0	0	0	0	0
1	0	0	0	26	20	5	3	2	19	1	0	0	0	0	3	0	19	8	2	0		0	86	1	7	13	24	23	15	0	0	0	0	0	0	0	0	0	0	0	0		0	0	0	0	0	0	0
2	0	0	0	33	20	5	3	2	19	1	0	0	21	0	0	0	19	29	2	0		0	86	1	7	17	24	23	15	0	0	0	0	0	0	0	0	0	0	0	0		0	0	0	0	0	0	0
3	0	0	0	33	47	8	3	2	19	1	0	0	21	0	0	0	53	29	2	0		0	86	1	7	17	24	23	15	0	0	0	15	0	0	0	0	0	0	0	0		0	0	0	0	0	0	0
4	5	0	0	33	52	13	20	2	19	2	0	5	21	0	0	0	53	29	9	0		0	86	1	7	17	24	58	16	0	0	0	15	0	0	0	0	0	0	0	0		0	0	0	0	0	0	0
5	57	13	0	58	52	13	20	2	19	2	5	25	21	0	0	0	53	30	16	0		0	86	1	7	17	24	86	36	0	0	0	15	0	0	0	0	0	0	0	0		0	0	0	0	0	0	0
6	124	21	0	61	53	13	20	25	24	2	5	56	21	0	12	0	53	30	18	0		0	86	1	7	17	24	110	56	25	0	0	15	0	8	0	0	0	0	0	0		0	0	0	0	0	0	0
7	124	21	36	61	53	13	20	31	39	2	5	57	21	0	26	6	53	30	18	0		0	86	1	7	17	24	114	56	33	0	0	15	0	8	0	25	0	0	0	0		0	0	0	0	0	0	0
8	129	21	40	61	53	13	32	33	39	2	5	57	21	0	36	11	53	30	18	0		0	86	1	7	17	24	114	56	33	0	0	15	1	8	0	26	0	0	0	0		4	0	0	0	0	0	0
9	130	21	41	61	53	13	36	33	39	2	5	57	21	0	36	11	53	30	18	0		57	86	1	7	17	24	114	56	33	0	0	15	1	8	0	27	0	0	0	0		4	0	0	0	0	0	0
10	130	21	41	61	54	13	60	33	39	2	5	57	21	0	36	11	53	30	18	0		125	86	1	7	17	24	127	56	33	0	0	15	1	8	0	29	0	0	0	0		4	0	0	0	0	0	0
11	130	21	41	61	54	13	106	33	39	2	5	57	21	0	36	48	53	30	18	0		138	90	1	7	17	24	132	56	33	0	0	15	1	8	0	29	0	0	0	0		4	0	0	0	0	0	0
12	131	21	41	61	60	13	106	35	39	2	5	57	21	0	36	48	53	30	18	0		138	92	1	55	17	29	133	56	33	0	0	15	1	8	0	29	0	0	0	0		4	0	0	0	0	0	0
13	131	21	47	66	60	13	106	35	39	2	5	57	21	0	36	48	53	30	18	0		138	92	1	55	17	29	133	56	33	0	0	15	1	8	0	29	0	0	0	0		4	0	0	0	0	0	0
14	131	21	47	69	69	13	106	35	39	2	5	57	21	0	36	48	53	30	18	0		138	92	1	55	17	29	133	65	33	0	0	15	1	10	0	29	0	0	0	0		4	0	0	0	0	0	0
15	131	21	47	70	69	13	106	35	39	2	5	57	21	0	36	48	53	30	18	0		138	92	1	55	17	29	133	65	33	0	0	15	1	10	0	29	0	0	0	0		4	0	0	0	0	0	0
16	131	21	47	70	69	13	106	35	39	2	5	57	21	0	36	48	53	30	18	0		138	92	1	55	17	29	146	65	33	0	0	15	1	10	0	29	0	0	0	0		4	0	0	0	0	0	0
17	131	21	47	74	69	13	194	35	39	2	5	57	25	0	36	48	53	30	18	0		138	92	1	55	17	29	146	65	33	0	0	15	1	10	0	29	0	0	0	0		4	0	0	0	0	0	0
18	131	21	47	106	69	13	249	35	39	2	5	57	33	0	36	48	53	30	18	0		138	92	1	55	17	29	148	65	33	0	0	15	1	10	0	29	0	0	0	0		4	0	0	0	0	0	0
19	131	21	47	106	69	13	249	35	39	2	5	57	33	0	36	50	53	30	18	0		138	92	1	55	17	29	148	65	33	0	0	15	1	10	0	29	0	0	0	0		4	0	0	0	0	0	0
20	131	21	47	106	69	13	249	38	39	2	5	57	33	0	36	50	53	30	18	0		138	92	1	55	17	29	149	65	33	0	0	15	1	11	0	29	0	0	0	0		4	0	0	0	0	0	0
21	131	21	47	108	69	13	254	38	39	2	5	57	33	0	36	50	53	30	18	0		138	92	1	56	17	29	149	65	33	0	0	15	1	11	0	29	0	0	0	0		4	0	0	0	0	0	0
22	131	21	47	108	69	13	257	38	39	2	5	57	33	0	36	50	53	30	18	0		139	92	1	56	17	29	149	65	33	0	0	15	1	11	0	29	0	0	0	0		4	0	0	0	0	0	0
23	131	21	47	110	69	13	257	38	39	2	5	57	34	0	36	50	53	30	18	0		159	151	1	56	17	29	149	65	33	0	0	15	1	11	0	29	0	0	0	0		4	0	0	0	0	0	5
24	131	21	48	111	69	13	257	38	39	2	5	57	34	0	36	50	53	30	18	0		159	151	11	56	17	29	152	65	33	0	0	15	1	11	0	29	0	0	0	0		4	0	0	0	0	0	5
25	131	21	48	111	69	13	257	38	39	2	5	57	34	0	36	50	53	30	18	0		164	151	13	56	17	29	152	65	33	0	0	15	1	11	0	29	0	0	0	0		4	0	0	0	0	0	5
26	131	21	48	111	69	13	257	39	39	2	5	57	40	0	36	50	53	30	18	0		164	229	14	56	17	29	152	65	33	0	0	15	1	11	0	29	0	0	0	0		4	33	0	0	0	0	5
27	131	21	48	111	69	13	257	39	39	2	5	57	40	0	36	50	53	30	18	0		164	229	14	56	17	29	164	65	33	0	0	15	1	11	0	29	0	0	0	15		4	67	0	0	0	0	5
28	131	21	48	111	69	13	257	39	39	2	5	57	40	0	36	50	53	30	18	0		164	229	14	62	17	29	164	65	33	0	0	15	1	11	0	29	0	0	0	15		4	113	0	0	0	0	5
29	131	21	51	111	69	13	260	39	39	2	5	57	40	0	36	50	53	30	18	0		164	229	14	62	17	29	164	65	33	0	0	15	1	11	0	29	0	0	0	15		4	113	0	0	0	0	5
30	131	21	51	111	69	13	263	39	39	2	5	57	41	0	36	50	53	30	18	0		166	229	15	62	17	29	164	65	33	0	0	15	1	11	0	29	0	0	0	15		4	113	0	0	0	0	5
31	131	21	51	111	69	13	263	39	39	2	5	57	41	0	36	50	53	30	18	0		166	229	15	62	17	29	164	65	33	0	13	15	1	11	0	29	0	0	0	15		4	113	0	0	0	0	5
32	131	21	51	111	69	13	263	39	39	2	5	57	41	0	36	51	53	30	18	0		166	229	15	81	17	29	164	65	33	0	23	45	1	11	0	29	0	1	0	15		4	113	0	0	0	0	5
33	131	21	51	111	69	13	263	39	39	2	5	57	41	0	36	51	53	30	18	14		166	229	15	81	17	29	166	65	33	0	23	45	1	11	0	29	0	1	0	15		4	113	0	0	0	0	5
34	131	21	52	112	70	13	263	39	39	2	5	57	41	0	36	51	53	30	18	14		166	229	15	81	17	29	166	65	33	0	23	45	1	11	0	29	0	1	0	15		4	113	0	0	0	0	5
35	131	21	52	162	95	13	263	39	39	2	5	57	41	0	36	51	53	30	18	14		166	229	15	81	17	29	166	65	33	49	23	45	1	11	0	29	0	1	0	15		4	113	0	0	0	0	5
36	131	21	52	166	143	13	339	39	39	2	5	57	41	0	36	51	53	30	18	14		166	229	15	81	17	29	166	65	33	51	23	45	1	11	0	29	1	1	0	16		4	113	0	0	0	0	5
37	131	21	52	166	153	13	369	39	39	2	5	57	47	0	36	51	53	30	18	14		169	229	15	81	17	29	178	65	33	51	23	45	1	11	0	29	1	1	0	16		4	113	0	0	0	0	5
38	131	21	52	166	153	13	370	39	39	2	5	57	49	0	36	51	53	30	18	14		169	229	15	81	17	29	178	65	33	51	23	45	1	11	29	29	1	1	0	16		4	113	0	0	0	0	5
39	131	21	52	166	153	13	370	39	39	2	5	57	49	0	36	51	53	30	18	14		169	229	15	81	17	29	178	65	33	51	23	45	1	11	29	29	1	1	0	16		4	113	0	0	0	0	5
40	131	21	52	166	153	13	370	39	40	2	5	57	49	0	36	51	53	30	18	14		169	229	15	81	17	29	178	65	33	51	23	45	1	11	29	29	1	1	0	16		4	113	0	0	0	0	5
41	131	21	52	166	153	13	370	39	40	2	5	57	49	0	36	51	53	30	18	14		169	229	15	81	17	29	179	65	33	51	23	45	1	11	29	29	1	1	0	16		4	113	0	0	0	0	5
42	131	21	52	166	153	13	370	39	40	2	5	57	49	0	36	51	53	30	18	14		177	229	15	81	17	29	179	65	33	51	23	45	1	11	29	29	1	1	0	18		4	119	0	0	0	0	5
43	131	21	52	166	153	13	425	39	40	2	5	57	49	0	36	51	53	30	18	14		177	229	15	81	17	29	179	65	33	51	34	45	1	11	29	29	1	1	0	18		4	119	0	0	0	0	5
44	134	21	52	166	153	13	425	39	40	2	5	57	49	0	36	51	53	30	18	14		177	230	15	81	17	29	179	65	33	51	34	45	1	11	29	29	1	1	0	18		4	119	0	0	0	0	22
45	134	21	52	166	153	13	426	39	40	2	5	57	49	0	36	51	53	30	18	14		177	230	17	82	17	56	179	65	33	51	34	45	1	11	29	29	1	1	0	18		4	147	0	0	0	0	22
46	134	21	52	166	153	13	426	39	40	2	5	57	49	0	36	51	53	30	18	14		177	230	21	82	17	125	182	65	33	51	34	45	1	11	29	29	1	1	6	18		4	147	0	0	0	0	22
47	134	21	52	166	153	13	426	39	40	2	5	57	52	0	36	51	53	30	18	14		177	230	24	118	17	186	182	65	33	51	34	45	1	11	29	29	1	1	6	18		4	209	0	0	0	0	22
48	134	21	52	166	153	13	426	39	40	2	5	60	56	0	36	51	53	30	18	14		177	230	24	118	17	186	182	65	33	51	34	45	1	11	29	29	1	1	49	18		4	230	0	0	0	0	22
49	178	21	52	166	153	13	426	39	40	2	5	60	56	0	36	51	53	30	18	14		177	230	24	118	28	186	182	65	33	51	34	45	1	11	29	29	1	1	49	18		4	230	0	0	0	0	22
50	178	21	52	166	153	13	437	39	40	24	5	60	56	0	36	53	53	30	20	14		177	230	24	118	35	186	183	65	33	51	34	45	1	11	29	29	1	1	49	18		4	230	0	0	0	0	22
51	178	21	52	166	153	13	438	39	40	24	5	60	76	0	36	85	53	30	20	14		177	230	24	118	35	186	183	65	33	51	34	45	1	11	29	29	1	2	49	18		4	230	0	0	0	0	22
52	178	21	52	223	227	13	440	39	40	24	5	62	88	0	36	85	53	30	20	14		177	230	24	118	35	186	183	65	33	51	34	45	1	11	29	29	1	2	49	18		4	230	0	0	0	0	22
53	178	21	52	223	227	13	440	39	40	24	5	62	91	0	36	86	53	36	20	14		177	230	24	118	36	186	183	65	33	51	34	45	1	11	29	29	1	2	49	18		4	230	0	0	0	0	22
54	178	21	52	223	227	13	440	39	40	27	5	62	91	5	36	86	53	36	20	14		177	230	24	118	36	186	202	65	33	51	34	45	1	11	29	29	1	2	49	18		4	230	0	0	3	0	22
55	178	21	52	223	227	13	440	39	40	27	5	62	91	43	36	86	53	37	20	14		177	230	24	118	36	186	202	65	33	88	34	45	1	11	29	29	1	2	49	18		4	230	0	0	3	0	22
56	215	21	52	223	227	13	440	39	40	27	5	62	91	43	36	86	53	37	21	14		177	230	24	118	36	186	202	65	33	112	34	45	1	11	29	29	1	2	49	18		4	230	0	0	3	0	22
57	215	21	52	223	227	13	440	39	40	27	5	62	91	43	36	86	53	37	21	14		183	230	24	118	36	186	202	65	33	115	34	48	1	11	29	29	1	2	49	18		4	230	0	0	3	0	24
58	215	21	52	223	227	13	440	39	40	27	5	62	91	43	36	86	53	37	21	14		183	230	24	118	36	186	202	65	33	116	34	48	1	11	29	29	1	2	49	18		4	230	0	0	3	0	36
59	215	21	52	223	227	13	452	39	40	27	5	62	91	43	36	86	53	37	21	14		183	230	24	118	37	186	202	65	33	116	34	48	1	11	29	29	1	2	49	18		4	230	0	0	3	0	36
60	220	21	52	223	227	13	452	39	40	27	5	62	91	43	36	86	53	37	21	14		183	230	24	118	64	186	206	65	33	116	34	48	1	12	29	29	1	2	49	18		4	230	0	0	3	0	36
61	220	21	52	223	227	13	452	39	40	32	5	62	91	43	36	86	53	37	21	14		185	230	24	118	64	186	208	65	33	116	34	48	1	12	29	29	1	2	49	18		4	230	0	0	3	0	36
62	220	21	52	223	227	13	452	39	40	32	5	62	91	43	63	86	53	37	21	14		185	231	24	118	64	186	208	65	33	116	34	48	1	12	29	29	1	2	49	18		4	230	0	0	3	0	36
63	220	21	52	223	227	13	457	39	40	32	5	62	91	43	63	86	53	37	21	14		185	231	25	119	67	187	210	65	33	116	35	51	1	12	29	29	1	2	49	18		4	230	0	0	3	0	36
64	220	21	52	223	227	13	457	39	40	32	6	62	91	43	63	86	53	37	21	14		185	231	26	119	83	187	210	65	33	122	41	51	1	12	29	29	1	2	49	18		4	230	0	0	3	0	36
65	220	21	52	223	227	13	457	39	40	32	6	62	91	43	63	87	53	37	21	14		185	231	26	136	88	187	210	65	33	123	41	51	1	12	29	29	1	2	49	18		52	231	0	0	3	0	36
66	220	21	52	223	227	13	457	39	40	32	6	62	91	43	63	87	53	37	21	14		185	231	26	136	88	208	210	65	33	123	41	51	1	12	29	29	1	2	49	19		57	241	0	0	3	0	50
67	220	21	52	223	227	13	457	39	40	32	6	62	91	43	63	87	53	37	21	14		185	231	26	136	88	208	210	65	33	123	41	51	1	12	29	29	1	2	49	19		57	241	0	0	3	0	102
68	221	21	52	224	228	13	457	39	40	32	6	62	91	43	63	87	53	37	21	14		185	231	26	136	88	208	210	65	33	123	41	51	1	12	29	29	1	3	49	19		57	241	0	0	3	0	102
69	223	21	52	267	307	13	480	39	40	32	6	62	91	43	63	87	53	37	21	14		185	231	26	136	88	208	210	65	33	123	41	51	1	12	29	29	1	3	49	19		57	241	0	0	3	0	102
70	223	21	52	267	307	13	480	41	40	32	6	62	91	43	63	87	53	37	21	14		185	231	26	136	88	208	225	65	33	123	41	51	1	12	29	29	1	3	49	19		57	241	0	0	3	0	102
71	223	21	52	267	307	14	480	41	40	32	6	62	91	43	70	87	53	37	21	14		185	231	26	136	88	208	225	65	33	123	41	51	1	12	29	29	1	3	49	19		57	241	0	0	3	0	102
72	223	21	54	267	307	14	480	41	40	32	6	62	91	43	70	87	53	37	21	14		185	231	26	136	88	208	225	65	33	123	41	51	1	12	29	29	1	3	49	19		57	241	0	0	3	0	102
73	223	21	54	267	307	14	480	41	40	32	6	62	91	43	70	87	53	37	21	14		185	231	26	136	88	208	226	93	33	145	85	51	1	12	29	29	1	3	49	19		57	241	0	0	3	0	102
74	223	21	68	267	307	14	480	41	40	32	6	62	91	43	70	87	53	37	21	14		185	231	26	136	88	214	226	93	33	145	85	51	1	12	29	29	1	3	49	19		57	241	0	0	3	0	102
75	223	21	69	267	307	14	480	41	40	32	6	62	91	43	70	87	53	37	21	14		185	231	26	136	88	214	226	93	33	145	85	58	1	12	29	29	1	3	49	19		57	241	0	0	3	0	102
76	223	23	72	267	307	14	480	41	40	32	6	62	91	43	70	87	53	37	21	14		185	231	26	136	88	214	226	93	33	145	85	58	1	12	29	29	1	3	49	19		57	241	0	0	3	0	102
77	223	24	72	267	307	14	480	42	40	32	6	62	91	43	70	87	53	37	21	14		185	231	26	136	88	214	232	95	33	145	100	58	1	12	29	29	1	3	49	19		57	241	0	0	3	0	102
78	223	24	72	267	307	14	480	42	40	32	6	62	91	43	70	87	53	37	21	14		185	231	26	136	88	214	232	95	33	145	102	58	1	12	29	29	1	3	49	19		57	241	0	0	3	0	102
79	237	24	72	267	307	14	480	42	40	32	6	62	91	43	70	87	53	37	21	14		185	231	26	136	88	214	232	95	33	146	112	58	1	12	29	29	1	3	49	19		57	241	0	0	3	0	102
80	237	24	72	267	309	15	480	42	40	32	6	62	91	43	70	87	53	37	21	14		185	231	26	136	88	214	232	95	33	146	112	58	1	12	29	29	1	3	49	19		59	241	0	0	3	0	102
81	237	24	72	267	309	15	480	42	40	32	6	62	91	43	70	87	53	37	21	14		185	304	28	137	89	214	232	95	33	146	112	58	1	12	29	29	1	3	49	19		59	241	0	0	3	0	102
82	237	24	72	267	309	15	480	42	40	32	6	62	91	43	70	87	53	37	21	14		185	332	46	137	89	215	232	95	33	146	112	58	1	12	29	29	1	3	49	19		59	241	0	1	3	0	102
83	237	24	72	267	309	15	480	42	40	32	6	62	91	43	70	87	53	37	21	14		185	332	47	137	103	215	232	95	33	146	118	58	1	12	29	29	1	3	49	19		59	262	0	1	3	0	102
84	283	24	72	267	319	15	481	42	40	32	6	62	91	43	70	87	53	37	21	14		185	332	47	140	103	243	239	95	33	148	118	58	1	12	29	29	1	3	49	19		81	268	0	1	3	0	102
85	283	28	72	268	319	15	483	42	40	32	6	62	91	43	70	87	53	37	22	14		185	332	47	140	103	252	253	95	33	148	126	58	1	12	29	29	1	3	49	19		90	271	0	1	3	0	102
86	283	28	75	268	321	15	483	42	40	32	6	63	91	43	70	87	53	37	22	14		185	332	47	140	103	252	253	95	33	148	126	58	1	12	29	29	1	3	49	20		90	271	2	1	3	0	102
87	283	28	75	268	321	15	483	42	40	32	6	63	91	43	70	87	53	37	22	14		185	332	47	140	103	252	257	95	33	148	126	58	1	12	29	29	1	3	49	21		90	271	2	1	3	0	102
88	283	28	75	268	321	15	483	42	40	32	6	63	91	43	70	87	53	37	27	14		185	332	47	140	103	252	257	95	33	148	130	58	1	12	29	29	1	3	49	21		90	271	2	1	3	0	103
89	283	28	75	268	321	15	483	42	40	32	6	63	91	43	70	87	53	37	27	14		185	332	47	140	103	252	257	95	33	148	130	58	1	12	29	29	1	3	49	21		90	271	2	1	3	0	103
90	283	28	75	268	322	32	483	42	40	32	6	63	91	43	70	87	53	37	27	14		185	332	47	140	103	252	264	95	44	148	130	58	1	12	30	29	1	3	49	21		90	271	2	1	3	0	112
91	284	28	76	268	323	32	483	42	40	32	6	83	91	43	70	87	53	37	27	14		186	332	47	140	103	252	264	95	44	148	160	58	1	12	30	29	1	3	49	21		90	271	2	1	3	0	112
92	284	28	79	268	323	32	483	42	40	32	6	83	91	43	70	87	53	37	27	14		196	332	47	140	103	252	265	95	44	148	160	58	1	12	30	29	1	3	49	21		90	271	2	1	3	0	112
93	284	28	79	268	323	32	486	42	40	32	6	83	91	43	70	87	53	37	27	14		196	332	47	140	103	252	266	95	44	148	160	73	1	12	30	29	1	3	49	21		90	271	2	1	3	0	112
94	284	31	79	268	324	32	486	42	40	32	13	83	91	43	70	87	53	37	27	14		197	332	47	140	103	252	266	95	44	148	160	73	1	12	30	29	1	3	49	21		90	271	2	1	3	0	112
95	284	31	79	268	324	32	486	49	40	32	25	83	91	43	70	87	53	37	27	14		204	332	52	140	103	252	266	95	44	148	203	73	1	12	30	29	1	3	49	21		114	271	2	1	3	0	112
96	285	32	79	268	324	32	486	49	40	32	26	83	91	43	70	87	53	37	27	14		204	332	92	140	103	252	266	95	44	148	203	73	1	14	30	29	1	3	49	21		148	271	2	1	3	0	112
97	285	32	79	268	324	32	486	51	40	32	26	83	91	43	70	87	53	37	27	14		204	341	95	140	103	252	266	95	44	151	203	73	1	14	30	31	1	3	49	21		148	271	2	1	3	0	112
98	285	32	79	268	324	32	486	51	40	32	26	114	91	43	70	87	53	37	27	14		204	440	95	140	103	252	266	95	44	151	203	73	1	14	30	31	1	3	49	22		148	271	2	1	4	0	112
99	285	32	79	268	324	32	486	51	40	32	26	114	91	43	70	87	53	37	27	14		208	447	102	140	103	252	266	95	44	151	208	73	1	14	30	31	1	3	49	22		148	271	2	1	4	0	112
100	285	32	79	268	324	32	486	51	40	32	26	114	91	43	70	87	53	37	27	14		208	447	104	141	106	253	270	95	63	151	208	73	1	14	31	31	1	3	49	22		148	271	2	1	4	0	112
101	285	32	80	269	324	32	486	51	40	32	51	119	91	43	70	87	53	37	27	14		208	447	104	157	119	253	270	95	63	151	208	73	1	14	33	31	1	3	49	22		148	271	2	4	4	0	112
102	287	32	81	301	324	32	486	51	40	32	56	119	91	43	70	87	53	37	27	14		208	447	104	157	119	260	291	95	63	151	208	73	1	14	33	31	1	3	49	22		154	277	4	42	4	0	112
103	287	32	82	344	324	32	486	54	40	32	61	119	91	43	70	87	53	37	27	14		208	447	104	157	119	260	291	95	63	151	208	73	1	14	33	31	1	3	49	22		154	277	4	76	4	0	112
104	287	32	82	344	324	32	486	54	40	33	61	119	91	43	70	87	53	37	27	14		208	447	104	157	119	260	292	95	71	151	304	73	1	14	33	31	1	3	49	22		154	277	4	76	4	0	112
105	287	32	82	344	327	32	486	54	40	33	62	119	91	43	70	87	54	37	27	14		208	447	104	157	119	260	292	95	71	151	304	73	1	14	33	31	1	3	49	22		154	277	4	76	4	0	112
106	291	32	82	345	327	32	486	54	40	33	62	120	91	43	70	87	55	37	27	14		208	447	104	157	119	260	292	95	71	153	304	73	1	14	33	31	1	3	49	22		167	277	4	76	4	0	112
107	291	32	83	345	327	32	486	54	40	33	63	120	91	43	70	87	55	37	27	14		208	447	104	157	119	260	292	95	98	153	304	86	1	14	37	31	1	3	49	22		207	277	4	76	4	0	112
108	293	32	83	345	327	32	486	54	40	68	63	120	91	43	70	87	55	37	27	14		208	447	104	157	119	260	292	95	98	153	304	86	1	14	37	31	1	3	49	22		207	277	4	76	4	0	112
109	293	32	84	363	327	32	486	54	40	68	63	120	91	43	70	87	55	37	27	14		208	447	104	157	119	260	292	95	116	153	304	86	1	14	37	31	1	3	49	22		207	277	4	76	4	0	117
110	298	32	84	363	327	32	486	54	40	73	63	120	91	43	70	87	55	37	27	14		208	447	104	157	119	260	292	95	116	153	305	86	1	14	37	31	1	3	49	22		207	277	4	76	4	0	117
111	298	33	84	363	327	32	486	55	40	76	63	120	91	43	70	87	55	37	27	14		208	447	104	157	119	260	292	95	116	153	305	86	1	14	37	31	1	3	49	22		207	277	4	87	4	0	154
112	298	33	84	363	327	51	486	55	40	77	63	120	91	43	78	87	55	37	27	14		208	447	104	157	119	260	292	95	116	154	305	86	1	14	37	31	1	3	49	22		207	277	5	87	4	0	154
113	298	33	84	363	327	51	486	55	40	77	63	120	91	43	78	90	55	37	27	14		208	450	107	157	119	260	292	95	116	154	305	86	1	14	37	31	1	3	49	22		207	277	5	87	4	0	188
114	299	33	84	363	327	51	486	55	40	77	65	120	91	43	78	91	55	37	27	14		208	450	128	158	119	260	292	95	116	154	306	86	1	14	37	31	1	3	49	22		207	277	5	87	4	0	188
115	299	33	84	363	327	51	486	55	40	77	107	136	91	43	78	91	55	37	27	14		208	502	156	160	119	260	292	95	116	154	306	86	1	14	37	31	1	3	49	22		207	277	5	87	4	0	188
116	299	33	84	416	327	51	486	55	40	77	107	136	91	43	78	92	55	37	27	14		208	502	188	168	120	261	360	95	116	154	306	86	1	15	41	31	1	4	49	22		207	277	5	87	4	0	188
117	299	33	85	416	327	51	486	55	40	77	107	136	91	43	78	94	55	37	27	14		208	503	202	172	122	261	403	95	123	154	306	92	1	15	41	31	1	4	49	22		207	277	5	87	4	0	188
118	299	33	87	423	328	51	486	55	40	77	107	136	91	43	78	94	55	37	27	14		208	503	203	182	126	261	403	95	133	154	306	92	1	15	41	31	1	4	49	22		207	277	5	87	4	0	211
119	301	33	87	473	328	51	585	55	40	77	107	136	91	43	78	94	55	37	27	14		208	503	203	182	126	269	403	95	133	155	306	92	1	15	41	31	1	4	49	22		209	323	65	123	4	0	239
120	312	38	87	473	328	51	585	55	40	77	107	136	91	43	78	94	55	56	27	14		208	503	203	182	126	269	405	95	133	155	306	94	1	15	41	31	1	4	49	22		218	347	65	133	12	0	239
121	312	38	99	473	328	51	585	56	40	77	107	136	91	43	83	94	55	56	27	14		208	503	203	182	126	269	405	95	133	155	309	94	1	15	41	31	1	4	49	22		218	347	65	133	12	0	239
122	312	38	99	473	328	51	585	56	41	77	107	136	91	43	84	94	55	56	27	14		208	503	203	182	126	269	405	95	133	155	309	94	1	15	41	31	1	4	49	22		218	347	65	133	12	0	239
123	318	38	99	473	328	51	585	56	44	77	107	136	91	43	84	94	55	56	27	14		208	503	203	182	126	269	405	95	154	155	309	94	1	15	41	31	1	4	49	22		218	347	65	133	12	3	239
124	318	38	99	473	328	51	585	58	44	78	107	193	91	43	84	94	55	56	27	14		208	503	204	182	126	269	405	95	154	155	309	94	1	15	41	31	1	4	49	22		218	347	65	133	12	3	239
125	318	43	99	473	328	51	585	58	44	78	107	201	91	43	84	94	55	56	27	14		208	503	204	182	126	269	405	95	163	155	312	113	1	15	41	31	1	4	49	22		218	347	65	133	12	3	239
126	318	43	99	473	328	51	585	58	50	78	107	201	92	43	84	94	55	56	27	14		208	503	204	182	126	269	405	95	163	155	312	114	1	15	41	31	1	4	49	25		218	347	65	133	12	3	239
127	318	43	99	473	328	51	585	58	50	78	107	201	92	43	84	94	55	56	27	14		208	503	204	182	126	269	405	95	168	155	314	114	1	15	41	31	1	4	49	25		218	347	81	133	12	3	239
128	318	43	100	474	328	51	585	58	50	78	171	201	92	43	84	94	55	56	27	14		208	503	204	182	126	269	405	95	168	155	314	114	1	15	41	31	1	4	49	25		218	347	81	133	12	3	247
129	321	43	100	474	328	51	596	58	50	78	171	201	92	43	84	94	55	56	27	14		208	505	204	187	126	269	405	95	168	155	326	114	1	15	41	31	1	4	49	25		218	347	81	133	12	3	282
130	396	43	100	474	328	51	596	67	52	78	171	201	92	43	116	94	79	56	27	14		208	540	209	187	126	269	405	95	168	155	326	116	1	15	41	31	1	4	49	25		218	347	81	133	12	3	288
131	486	43	100	474	328	51	596	67	55	79	171	206	92	43	123	95	79	56	31	14		208	544	210	187	126	269	405	95	168	155	326	116	1	15	41	31	1	4	49	25		218	347	81	133	12	3	289
132	504	43	100	474	328	51	596	67	57	79	173	206	92	43	123	95	79	56	31	14		208	544	212	187	126	269	405	95	168	155	326	125	1	15	42	31	1	4	49	25		226	388	81	133	12	3	292
133	504	43	100	474	328	52	596	67	58	109	173	206	92	43	123	95	79	56	37	14		208	561	219	188	126	269	405	120	182	155	326	125	3	15	42	31	1	4	49	25		229	388	81	133	12	3	292
134	504	43	100	475	329	52	596	69	59	120	173	206	92	43	123	95	79	56	37	14		208	561	228	188	127	269	405	120	182	155	373	128	3	15	43	66	1	4	49	25		229	436	82	133	12	3	292
135	504	43	100	481	415	52	596	69	59	120	174	207	92	43	123	95	79	56	37	14		208	561	234	205	136	277	473	120	190	155	373	128	3	15	45	78	1	4	49	25		230	437	82	134	12	3	292
136	528	45	101	481	448	52	622	69	60	120	174	207	92	43	123	95	79	56	39	14		208	561	234	251	137	295	473	120	224	155	411	128	3	15	45	78	1	4	49	25		255	462	82	161	12	3	292
137	528	45	101	481	448	52	622	69	62	120	174	207	92	43	123	95	79	56	39	14		208	561	234	251	140	300	473	120	290	155	411	128	3	15	47	78	1	4	49	25		255	462	83	161	12	4	292
138	528	45	102	481	448	52	622	69	67	120	174	241	92	43	123	95	82	56	46	14		210	561	234	251	140	301	473	120	290	155	411	128	3	15	47	81	1	4	49	25		255	462	83	161	12	4	292
139	528	67	102	481	448	52	622	69	67	168	174	241	92	43	123	95	82	56	46	14		210	561	234	251	140	301	473	120	290	155	411	136	3	15	47	81	5	4	49	25		263	462	83	161	12	4	292
140	528	82	102	481	448	52	622	69	67	168	174	241	92	43	123	95	82	56	49	14		210	562	234	251	140	301	473	120	290	155	411	136	3	15	47	82	5	4	49	25		263	462	163	161	12	4	293
141	528	82	102	482	448	52	622	69	69	170	187	241	92	43	123	95	82	56	49	14		210	562	235	251	140	303	475	120	290	155	411	145	3	15	57	82	5	4	49	25		263	462	163	161	12	4	293
142	528	83	102	482	449	52	622	69	72	170	187	241	92	45	123	95	82	56	49	14		210	562	235	253	140	303	475	120	290	155	411	145	3	15	57	82	5	4	49	25		263	462	163	161	12	4	293
143	528	84	102	482	449	52	622	69	72	170	187	241	92	45	124	95	82	56	51	14		213	562	235	254	141	303	476	120	290	155	411	147	3	15	57	82	6	4	49	25		266	479	163	161	12	4	293
144	528	84	102	482	449	52	622	69	72	170	187	241	92	45	124	95	82	56	53	14		213	562	235	254	141	303	477	120	290	155	411	151	3	15	57	82	6	4	49	28		266	479	163	161	12	4	293
145	528	84	103	482	450	52	622	69	72	170	188	272	92	47	124	95	82	56	53	14		213	596	235	254	141	303	477	120	321	155	411	152	3	15	57	82	6	4	49	31		266	479	163	161	13	4	305
146	528	84	104	482	471	52	622	69	78	170	188	272	92	47	125	95	82	56	62	14		213	596	236	259	141	303	477	120	321	155	420	152	3	15	57	82	6	4	49	31		266	479	163	161	14	4	312
147	528	84	104	482	471	52	622	69	78	204	225	272	92	47	125	95	82	56	85	14		219	638	248	259	141	303	477	120	321	155	420	152	3	15	57	83	6	4	49	31		266	479	163	161	14	4	318
148	532	84	104	482	479	52	622	69	78	229	225	272	100	47	135	97	82	56	85	14		219	638	248	259	141	303	477	120	321	156	420	152	3	15	57	83	6	4	49	31		266	479	163	161	14	4	320
149	532	85	105	500	487	52	622	69	81	246	225	272	100	47	149	97	82	56	85	14		219	677	248	259	141	303	477	120	321	156	420	153	3	16	57	83	6	4	49	31		266	479	163	162	14	4	320
150	534	85	106	530	487	52	622	69	82	258	225	272	100	49	149	97	82	57	85	14		219	756	295	259	141	303	477	130	321	156	420	154	3	38	57	83	6	4	49	31		266	479	163	163	14	9	323
151	534	85	106	530	488	53	622	69	82	258	231	272	100	49	192	97	82	57	85	14		219	756	313	261	141	304	480	130	383	156	420	154	3	38	57	83	6	4	53	31		266	479	163	201	14	9	323
152	553	138	113	530	488	53	622	69	82	258	248	272	104	49	193	97	82	58	85	14		219	756	313	264	148	369	480	130	397	156	420	154	3	40	57	108	6	4	53	31		278	493	163	236	14	9	323
153	553	165	113	530	489	53	622	69	82	258	248	272	104	49	193	97	82	58	85	14		220	756	313	273	158	369	525	130	397	156	420	154	3	40	60	108	6	4	53	33		278	500	163	243	18	9	323
154	569	165	113	530	489	53	622	69	82	258	248	272	104	49	193	97	82	75	85	14		220	757	313	273	158	369	525	130	397	156	475	160	3	40	60	108	6	4	53	33		278	500	163	243	18	9	323
155	569	177	113	530	489	53	625	69	82	258	248	272	104	50	193	97	88	75	87	14		220	757	313	275	158	369	525	130	399	156	475	174	3	40	60	108	6	4	53	33		278	500	163	243	18	9	323
156	569	177	113	530	489	53	627	69	82	258	248	272	104	50	193	97	88	75	87	14		220	757	313	276	158	375	525	130	410	156	475	176	3	40	60	108	6	4	53	33		278	500	163	243	18	9	324
157	569	178	113	530	489	53	627	69	82	258	248	305	104	50	193	97	88	75	87	14		220	757	313	276	165	377	525	130	410	156	475	183	3	40	62	108	6	4	53	33		278	500	163	243	18	9	324
158	600	178	113	530	489	53	627	69	83	281	248	305	104	50	193	97	88	75	87	14		220	757	319	276	165	377	525	130	410	156	475	183	3	40	63	108	6	4	54	33		278	500	163	243	18	9	324
159	600	178	113	530	489	53	627	69	83	281	248	305	104	50	193	97	88	75	87	14		220	757	350	326	165	385	526	160	410	156	475	183	3	40	63	108	6	4	54	33		278	506	163	243	18	9	324
160	600	218	113	530	490	53	627	69	85	281	248	305	109	51	193	97	88	75	87	14		220	757	361	327	165	460	526	160	445	156	475	184	3	40	64	108	6	4	54	35		278	506	163	243	18	9	324
161	600	270	113	530	490	53	627	69	87	281	248	306	109	51	193	97	88	75	87	14		220	757	363	340	165	460	526	160	445	156	475	184	3	40	65	108	6	4	54	35		278	506	163	243	18	9	324
162	600	270	113	530	490	53	627	70	87	281	248	306	109	51	195	97	88	75	87	14		220	757	363	340	166	460	527	160	445	156	475	184	3	40	65	108	6	4	54	35		278	506	163	243	18	9	324
163	600	270	113	535	490	53	627	70	87	281	275	306	109	51	195	97	88	75	87	14		221	759	363	340	166	460	527	160	445	156	475	184	3	40	65	108	6	4	54	35		278	506	163	243	18	9	336
164	600	270	113	535	490	54	627	70	88	281	275	306	109	51	195	97	88	75	87	14		221	838	363	342	166	460	527	160	445	156	475	184	3	40	65	108	6	4	54	35		278	506	163	243	18	9	362
165	600	270	113	538	490	55	655	70	92	281	328	306	109	51	205	97	88	75	96	14		222	838	367	342	167	460	527	160	449	156	475	184	3	40	65	108	6	4	54	35		278	506	163	243	18	9	369
166	641	270	113	550	490	56	655	71	92	281	328	307	109	53	205	105	88	75	98	14		237	852	367	342	190	460	528	160	450	156	475	184	3	40	65	108	6	4	54	35		278	510	163	243	18	9	411
167	700	270	114	579	492	56	655	71	92	281	328	307	109	53	217	105	88	75	98	14		237	852	367	343	225	476	528	160	542	156	475	184	3	40	73	108	6	4	54	35		278	510	163	243	18	16	440
168	728	270	114	625	492	56	655	73	99	281	328	307	109	53	217	107	88	75	98	14		237	852	376	348	225	476	559	160	577	156	475	184	3	40	73	108	6	4	54	37		278	510	163	243	18	16	523
169	740	270	114	625	492	56	655	73	105	281	335	307	109	53	217	107	88	75	98	14		237	852	376	372	231	476	610	160	577	156	475	184	3	40	73	108	6	28	54	37		285	512	163	243	18	16	523
170	774	270	114	625	492	56	655	73	108	281	335	307	109	53	217	107	88	75	99	14		237	852	378	398	248	486	689	160	577	156	475	184	3	40	73	108	6	28	54	37		285	530	163	244	18	16	523
171	775	282	114	630	492	57	655	73	113	281	335	334	109	53	217	107	88	75	99	14		237	852	378	398	248	497	689	160	577	156	475	184	3	41	73	108	6	28	54	37		285	530	163	272	18	16	523
172	775	282	114	630	493	57	655	73	113	281	335	345	109	53	217	107	88	75	99	14		238	852	378	398	248	519	689	160	577	156	475	184	3	41	73	108	6	28	54	37		285	530	163	272	18	34	523
173	775	282	114	630	493	57	655	73	115	281	335	345	109	53	220	107	88	75	100	14		238	852	378	398	248	520	690	160	578	156	475	184	3	41	73	119	6	28	54	37		285	530	163	272	18	34	523
174	775	282	114	630	493	57	655	73	115	281	335	346	109	53	220	107	88	75	100	14		238	852	378	404	248	524	690	168	578	156	475	184	3	41	73	119	6	28	54	37		285	530	163	272	18	34	532
175	775	282	114	630	493	57	655	73	115	281	335	346	109	53	220	107	88	75	100	14		238	852	381	404	249	524	690	168	581	156	475	190	3	41	73	124	6	34	54	37		285	530	163	272	18	34	532
176	775	282	114	630	493	57	655	73	115	281	335	346	109	53	220	107	88	75	100	14		238	852	381	404	249	524	690	168	581	156	475	190	3	41	73	124	6	34	54	37		285	530	163	272	18	34	532
177	775	282	114	631	493	57	655	73	115	281	335	346	109	53	220	107	88	75	127	14		238	852	381	404	261	524	690	180	581	156	475	237	3	41	73	124	22	34	54	37		285	530	163	272	18	34	532
178	775	282	114	631	493	57	655	73	115	372	335	346	109	53	225	107	88	75	127	14		238	852	381	405	267	538	690	180	581	156	475	250	3	41	73	124	22	34	54	37		285	530	163	272	18	34	532
179	775	282	114	632	493	57	655	134	115	372	457	346	109	53	225	114	88	75	127	14		238	860	381	405	267	538	690	180	581	177	475	250	3	41	73	124	22	34	54	37		293	530	163	272	18	34	532
180	777	282	114	632	493	57	655	134	117	372	457	346	109	53	225	114	88	75	127	14		239	860	381	405	267	538	691	180	581	177	475	250	3	41	73	124	22	35	54	37		293	530	163	272	18	34	532
181	777	282	114	632	493	57	655	134	120	372	457	346	109	53	225	114	88	75	127	14		239	860	382	425	270	538	692	180	581	177	475	250	3	41	73	124	23	35	54	37		293	530	163	272	63	34	532
182	777	282	116	633	493	57	655	134	120	374	457	346	109	53	225	115	88	75	127	14		242	864	382	521	270	538	692	180	581	177	475	251	3	41	73	124	23	35	54	37		293	530	163	272	63	34	532
183	777	282	125	634	505	58	656	134	120	374	457	346	110	53	226	115	88	75	127	14		243	870	382	522	270	538	692	180	582	203	475	251	3	41	73	124	23	35	54	37		293	530	163	272	63	34	532
184	777	282	126	634	524	58	656	135	120	374	457	346	121	53	226	119	88	75	128	14		243	870	388	523	270	538	692	180	582	217	475	251	3	41	80	128	23	36	54	37		293	530	163	272	63	34	532
185	778	282	126	649	525	58	656	135	120	374	457	346	142	53	235	119	88	75	128	14		243	870	388	523	271	538	693	180	676	217	475	251	3	41	80	128	23	64	54	37		319	530	163	272	64	34	557
186	787	282	127	649	525	58	656	135	123	374	457	347	157	53	235	119	88	75	128	14		243	870	436	534	284	538	693	180	682	217	475	251	3	41	80	128	23	64	54	37		338	530	163	272	64	34	566
187	787	282	127	649	525	58	656	135	123	374	563	347	179	53	235	119	88	75	128	14		243	870	436	546	284	538	708	180	713	217	475	252	3	41	80	128	23	64	54	37		340	542	163	273	64	34	571
188	787	282	127	649	525	58	656	136	123	374	578	347	208	53	235	119	88	122	128	14		244	870	436	568	305	538	802	180	728	217	475	252	3	41	80	128	23	64	54	37		340	557	163	285	67	34	571
189	787	282	127	649	525	59	656	136	127	374	578	347	208	53	235	119	88	142	128	14		244	871	437	568	312	538	802	180	768	217	475	255	3	41	80	128	36	64	54	37		340	582	163	302	68	34	585
190	787	282	127	649	525	59	656	136	127	378	578	347	232	53	235	119	88	142	128	14		244	871	437	568	317	538	802	180	838	217	475	257	3	41	172	129	36	64	54	37		340	582	163	302	68	34	585
191	787	282	127	649	525	59	656	136	127	423	578	347	247	53	235	119	88	142	128	14		247	871	437	569	341	538	802	180	838	217	475	257	3	41	237	129	36	64	54	37		340	582	163	302	68	34	585
192	787	284	127	657	525	59	656	136	145	423	581	347	274	53	235	119	88	142	128	14		249	871	437	579	341	538	802	180	838	217	475	257	3	41	237	133	36	64	54	37		340	582	163	302	68	34	585
193	787	284	127	667	525	59	656	136	145	423	581	347	274	54	243	119	88	142	128	14		249	871	437	579	341	538	802	180	838	217	475	257	3	41	237	133	36	64	54	37		340	582	163	302	68	34	585
194	809	284	127	667	525	59	656	136	145	423	581	347	274	54	243	119	88	142	128	14		252	871	437	579	341	538	802	194	838	217	475	257	3	41	237	133	36	64	54	37		340	582	163	302	68	34	585
195	809	284	127	667	525	59	656	136	145	423	581	370	274	54	243	120	88	142	128	14		252	871	437	579	341	538	802	194	838	217	475	257	3	41	237	133	54	64	54	37		340	617	163	302	68	34	585
196	811	284	127	667	525	59	656	136	145	423	581	370	274	54	243	120	88	142	128	14		252	871	437	579	341	538	804	194	838	217	475	257	3	41	237	133	54	64	54	37		340	617	163	302	68	34	585
197	811	284	127	667	525	59	656	138	145	423	581	370	274	54	243	120	88	142	128	14		252	871	437	579	341	538	804	194	838	217	475	257	3	41	237	136	54	64	54	37		340	617	163	302	68	34	585
198	830	284	128	670	525	59	656	138	147	423	581	370	274	54	243	120	88	142	128	14		293	872	438	579	341	538	804	194	838	217	477	257	3	41	237	136	55	64	54	37		340	617	163	302	68	34	585
199	842	314	128	672	528	59	656	138	147	423	677	408	274	54	243	120	88	142	128	14		295	877	438	579	341	538	804	194	838	217	477	257	3	41	238	136	55	64	54	37		340	617	163	302	68	34	585
200	842	321	128	676	532	59	656	138	147	423	727	408	274	54	243	120	88	142	137	14		295	877	438	579	342	538	805	194	844	217	477	257	3	41	238	136	55	64	54	37		340	617	163	302	68	34	585
201	842	321	129	676	544	59	656	138	150	423	727	408	275	54	243	120	88	142	137	14		295	877	438	579	342	538	807	194	852	217	477	259	3	41	238	136	55	65	54	37		340	617	163	302	68	34	585
202	842	321	129	677	571	59	656	138	152	423	727	408	287	54	247	121	88	142	137	14		295	877	455	581	352	538	808	204	855	217	477	260	3	41	238	136	55	65	54	37		340	617	163	302	68	34	585
203	842	321	129	677	571	59	656	139	152	423	727	411	297	54	247	124	88	160	137	14		295	877	460	598	354	539	808	204	855	217	477	260	3	41	238	136	55	65	54	37		340	618	163	302	68	34	585
204	842	321	129	677	571	59	656	139	152	423	727	411	300	54	247	124	90	160	138	14		337	878	475	598	354	539	830	204	855	217	477	264	3	41	238	136	55	65	54	37		341	623	163	302	68	34	585
205	842	321	130	677	574	59	656	139	152	423	727	411	300	54	247	135	91	172	138	14		337	878	475	598	361	539	850	204	855	217	477	264	3	41	238	136	55	65	54	37		341	634	163	329	68	34	586
206	843	321	130	677	577	59	656	139	152	423	727	411	300	54	248	135	91	172	138	14		339	878	481	600	375	539	851	204	855	217	477	276	3	41	238	136	55	65	54	37		341	634	163	353	68	34	586
207	843	321	131	677	580	59	656	139	152	423	728	411	304	54	248	135	91	172	138	14		339	878	481	600	379	539	851	204	919	217	477	276	3	41	238	136	55	65	54	37		341	634	163	353	68	34	586
208	843	321	131	677	581	59	656	139	152	423	729	411	315	54	248	135	91	172	138	14		339	878	481	600	379	539	851	204	922	217	477	276	3	41	238	136	55	65	54	37		341	634	163	353	68	34	618
209	843	321	132	677	586	59	656	139	152	423	729	453	316	54	266	135	91	172	138	14		339	878	481	600	379	539	851	204	922	217	477	301	3	41	238	136	55	65	54	37		341	634	163	353	68	34	662
210	844	321	132	677	586	59	661	139	155	423	729	453	320	54	266	135	91	172	138	14		339	878	485	600	379	539	851	204	922	217	477	301	3	41	238	136	55	65	54	37		341	634	163	353	78	34	682
211	901	321	132	677	586	59	661	139	155	423	729	455	327	54	266	135	91	172	138	14		339	878	486	600	379	539	853	204	922	217	477	301	3	41	238	136	55	65	54	37		341	634	163	353	78	34	685
212	901	321	132	677	590	99	661	139	157	423	729	455	327	54	266	135	91	172	138	14		339	878	493	600	379	539	859	204	922	217	495	301	3	41	238	136	55	65	54	37		341	635	163	353	78	34	685
213	901	321	132	680	592	113	661	141	157	455	729	455	327	54	266	135	91	172	138	14		339	878	497	601	379	539	859	204	923	217	512	301	3	41	238	136	55	65	54	37		341	636	163	353	78	34	685
214	901	321	132	680	592	117	661	141	163	462	729	455	328	55	275	135	91	172	138	14		352	878	497	601	385	539	866	204	923	217	513	301	3	41	238	136	55	65	54	37		341	636	163	353	78	34	687
215	901	321	132	680	596	117	661	141	163	462	729	455	328	55	320	135	91	172	138	14		352	878	523	601	385	539	866	204	923	217	513	302	3	41	238	136	55	65	54	37		341	636	163	353	78	34	687
216	901	390	133	682	599	130	661	141	165	462	729	455	328	55	321	135	91	172	138	14		352	929	544	601	385	539	866	204	928	217	513	302	3	41	238	138	55	65	54	37		365	636	163	353	78	34	687
217	901	412	135	682	599	130	661	141	166	467	729	455	335	55	331	136	91	172	138	14		352	1015	544	601	385	539	866	204	967	217	517	302	3	41	238	140	55	65	54	37		365	636	163	353	78	34	687
218	901	412	135	682	603	130	661	141	166	467	729	455	373	55	372	141	91	173	138	14		352	1035	544	607	386	539	871	204	980	217	517	341	3	41	238	140	55	65	54	37		365	636	163	353	78	34	687
219	901	412	135	682	603	131	661	141	166	467	730	463	391	55	372	141	91	219	138	14		353	1035	544	629	386	540	871	204	980	217	519	341	3	42	238	140	55	65	54	37		365	636	163	353	78	34	687
220	931	413	135	684	603	131	661	141	166	467	730	463	404	55	373	141	91	227	138	14		353	1035	558	710	386	540	871	204	980	217	519	341	3	42	238	140	55	65	54	37		365	646	163	354	78	34	687
221	939	413	136	749	603	131	661	141	166	467	730	463	405	55	373	141	91	227	138	14		353	1035	558	751	395	540	871	204	980	217	519	365	3	42	238	140	55	65	54	37		365	649	163	413	78	34	687
222	939	413	137	749	607	131	661	141	166	467	730	463	405	55	373	141	91	227	138	14		353	1035	558	751	454	540	962	224	980	241	519	365	3	42	238	140	55	65	54	37		365	649	163	413	88	34	687
223	939	435	137	749	607	131	661	142	166	467	730	463	405	55	373	141	91	227	138	14		353	1035	558	751	465	540	962	224	1000	242	519	365	3	42	238	140	55	65	54	37		365	649	163	413	88	34	688
224	939	435	137	749	607	131	661	142	167	467	730	464	405	55	373	141	91	227	138	14		353	1035	558	751	465	540	962	224	1000	242	519	365	3	42	238	140	55	65	54	37		365	649	163	413	88	34	688
225	939	435	137	749	608	133	661	142	167	467	730	464	405	55	373	141	91	227	138	14		353	1035	558	752	465	542	962	224	1007	242	519	365	3	42	240	162	55	65	54	37		365	649	163	413	88	34	688
226	939	436	193	749	608	133	661	142	167	481	730	464	406	55	373	141	91	227	138	14		353	1035	558	785	465	542	964	224	1007	242	519	365	3	42	240	171	55	65	54	37		365	649	163	413	88	34	694
227	939	436	193	749	610	133	661	142	167	481	730	472	407	55	373	141	91	227	138	14		353	1035	558	785	478	542	964	224	1014	242	519	365	26	42	242	210	55	65	54	37		365	649	163	413	88	34	713
228	943	436	193	758	610	136	661	144	176	481	730	483	408	55	373	169	91	227	138	14		353	1035	558	785	478	542	964	224	1015	242	520	365	26	42	242	214	55	65	54	37		365	649	163	413	88	34	713
229	947	436	193	849	610	136	661	144	183	481	730	483	408	56	373	211	91	227	138	14		353	1035	561	785	478	542	964	224	1016	242	520	365	26	42	242	214	55	65	54	38		365	649	163	413	88	34	713
230	947	436	193	849	610	136	661	144	183	481	730	483	408	56	421	255	91	227	139	14		353	1035	561	785	478	542	975	224	1018	242	521	365	26	42	242	214	55	65	54	38		365	649	163	413	88	34	713
231	947	436	193	849	610	136	661	145	183	481	730	483	408	61	429	255	91	227	140	14		354	1075	561	785	478	542	1007	224	1019	267	521	365	26	42	242	214	55	65	54	38		365	649	163	413	88	34	713
232	947	436	193	849	610	136	661	145	183	481	730	485	408	61	430	255	91	227	140	14		362	1075	561	785	478	542	1040	224	1019	267	521	365	26	42	242	214	55	65	54	38		365	649	163	413	88	34	713
233	947	436	193	850	610	136	661	145	185	548	730	485	418	61	430	255	91	239	140	14		363	1129	575	789	496	542	1040	224	1021	267	521	365	26	42	242	214	55	66	54	38		365	649	163	413	88	34	719
234	952	436	193	850	610	140	661	145	192	548	730	485	456	61	430	255	91	239	140	14		363	1146	575	790	497	542	1041	224	1021	267	523	365	26	42	242	214	55	66	54	38		426	649	163	413	88	34	719
235	952	436	193	850	610	141	661	145	193	548	730	485	528	61	430	255	91	239	142	14		363	1202	575	790	500	542	1041	224	1021	267	523	396	26	42	242	214	55	66	54	38		426	649	163	413	88	34	719
236	952	436	193	850	610	141	661	145	193	548	730	485	542	61	430	255	92	240	143	14		363	1202	575	790	500	598	1041	224	1024	267	523	396	26	42	243	214	55	66	54	38		426	661	163	414	88	34	719
237	956	436	193	850	610	141	661	145	203	553	730	500	542	61	431	255	101	315	146	14		363	1202	588	790	500	598	1092	224	1024	267	586	396	26	42	243	214	55	75	54	38		456	663	163	414	88	34	719
238	981	436	193	944	610	141	661	145	203	553	730	500	542	61	431	255	101	315	146	14		363	1202	589	790	541	598	1092	224	1024	267	586	396	26	42	244	214	55	75	54	38		456	671	163	448	95	34	719
239	981	436	199	944	610	141	661	145	203	553	730	500	542	61	431	255	101	315	146	14		363	1202	593	790	541	598	1092	224	1024	267	586	396	26	42	245	214	55	75	54	38		456	671	163	455	98	34	807
240	993	436	228	944	610	141	661	145	203	553	730	500	542	66	431	255	101	315	146	14		364	1211	593	790	541	598	1092	224	1024	267	586	396	26	42	245	214	55	75	54	38		456	671	163	455	98	34	807
[truncated: 61 more columns]

## Sheet: Ext Data Fig Panel 3b
% OVA preference
	BALB/c PBS/alum														BALB/c OVA/alum													C57BL/6 PBS/alum												C57BL/6 OVA/alum
Day 1	69.6733	83.3652	15.0899	75.4596	69.2395	31.7568	84.4189	47.3856	74.9077	90.9539	84.1984	88.1834	69.1781	72.6882	44.942	22.9965	35.6198	45.6172	12.2722	32.7443	41.4773	2.2364	12.6712	52.666	11.1888	13.0709	65.1786	60.6383	63.6622	91	66	77	66	71	69.9605	77.1681	76.6566	87.907	98.913	57.4737	17.292	56.9249	95.7672	47.0052	40.2848	45.5567	51.0917	93.5677	37.095
Day 2	42.5557	78.2043	42.5578	85.5905	56.4718	93.0016	84.8485	48.59	78.9514	50.188	80.4945	75.717	52.4698	28.7313	5.977	6.3253	26.8935	29.436	5.0182	22.0588	25.3521	10.4683	47.5212	17.5027	55.5366			54.5455	88.7302	75	79	79	97	98	87.2311	75.5187	44.4826	56.8769	74.8016	98.1839	10.0437	34.4828	40.6279	96.5831	15.2601	92.2902	56.3403	5.7471	46.9501
[truncated: 10 more columns]

## Sheet: Ext Data Fig Panel 3c
Total serum IgE (ug/mL)
BALB/c		C57BL/6
pbs/alum	ova/alum	pbs/alum	ova/alum
3.99345	14.4388	3.0537	2.65217
2.0485	15.6123	3.9435	4.51271
4.13905	13.3034	3.33585	1.92624
1.31325	7.8505	0.85935	1.69852
3.0222	11.9729	1.94925	5.50418
4.0329	16.0881	0.9866
		0.13367
		0.25188
		0.21773
		0.66707
		0.20162
		0.13889

## Sheet: Ext Data Fig Panel 3d
OVA-specific IgG1 (ug/mL)
BALB/c		C57BL/6
pbs/alum	ova/alum	pbs/alum	ova/alum
1.51	546	8.68	244.245
50.69	469.1	6.97	222.565
4.02	366.73	4.77	229.545
4.16	367.69	5.55	181.65
61.05	666.8	9.74	298.26
21.82	500.16	3.87
		1.81
		2.015
		1.205
		0.35
		11.66
		0.745
		0.655

## Sheet: Ext Data Fig Panel 3e
GI transit time (min)
BALB/c		C57BL/6
pbs/alum	ova/alum	pbs/alum	ova/alum
105	30	210	225
120	15	255	210
90	45	165	150
120	15	195	195
75	15	225	120
75	15	225	135
90	30
105	30
120	45
105	45
105	45
135	60
135	90
120	45
120	30
	30

## Sheet: Ext Data Fig Panel 3f
Serum corticosterone (ng/mL)
BALB/c		C57BL/6
pbs/alum	ova/alum	pbs/alum	ova/alum
530.6	761.7	30.21	199.6
247.4	1199	62.61	205
12.97	493.3	311	145.5
110.9	355.8	204.3	146.9
62.45	169.7	170.5	46.67
95.95	341.5	97.89	247.4
156	757.4
101.4	507.6
404.1	479.8
49.32	81.4
197.2	180.8
20.49	257.8
114.9	638.2
19.72

## Sheet: Ext Data Fig Panel 3g
MCPT-1 (ng/mL)
BALB/c		C57BL/6
pbs/alum	ova/alum	pbs/alum	ova/alum
0	64.5906	0.057925	1.31752
0	59.334	0.108805	6.15486
0.04879	49.4207	0	1.13621
0.2642	26.345	0.250255	1.02174
0.06682	22.3217	0.00736	0.615325
0.207565	49.8755	0.21478	1.02174
		0	0.18183
		0	0.376595
		0	0.19464
		0
		0
		0

## Sheet: Ext Data Fig Panel 3h
CAE+ cells/10x FOVs
BALB/c		C57BL/6
pbs/alum	ova/alum	pbs/alum	ova/alum
12.4	88.6	0.6	7.4
11.4	90.2	5.8	21.2
9.8	121.4	2	15.6
7.8	113.8	1	17.4
11.4	134.2	1.6	13
11.6	117.4	4.2	14.8
	170.6
	168.8
	175
	173.2
	142
