# Supplementary material for: Immune sensing of food allergens promotes avoidance behaviour
Source: Nature. 2023 Jul 12;620(7974):643–50. doi: 10.1038/s41586-023-06362-4 (PMC10432274; doi:10.1038/s41586-023-06362-4)
Supplement: Supplementary file 10 — Source Data Extended Data Fig. 4 [file 41586_2023_6362_MOESM10_ESM.xlsx]

## Sheet: Ext Data Fig Panel 4a
% OVA preference
	day 1			day 2
	WT	FceRIa KO		WT	FceRIa KO
	8.5145	38.932		41.6667	75.8185
	23.8734	63.3385		39.3004	73.3925
	36.0902	56.3604		21.3333	78.6211
	23.0769	56.5173		35.2993	26.6137
	51	39.1248		7.824	50.6706
	12	36			79.8464
		81			78.6373
		83			51.9908

## Sheet: Ext Data Fig Panel 4b
OVA-specific IgE in the serum (ug/mL)
	FceRI WT	FceRI KO
	0.500361	0.942997
	0.789966	0.811169
	0.650051	0.308661
	2.69613	0.811169
	0.498085	1.98169
	0.626924	4.71173
		1.97592
		0.721249
		2.01385

## Sheet: Ext Data Fig Panel 4c
OVA-specific IgE in the serum (ug/mL)
	WT		IL4Ra KO
	control	sensitized	control	sensitized
	0	2.43691	0	0.0374028
	0	3.80426	0	0
	0	2.14997	0	0.259783
		3.84361	0	0.271309
		7.0215	0	0.0120758
			0	0
			0	0

## Sheet: Ext Data Fig Panel 4d
% OVA preference - day 1
	WT		IL4Ra KO
	control	sensitized	control	sensitized
	71.5268	48.1111	45.5357	73.5632
	69.5266	23.506	64.1221	91.2069
	81.3679	23.5772	32.5134	48.5755
		30.2452	45.6072	71.887
			88.5177	73.4807
			63.6158	77.8443

## Sheet: Ext Data Fig Panel 4e
c-Fos+ cells
	Area postrema (AP)
	WT					IgE KO
pbs/alum	0.00102	0.00017	0.00045	0.00032	0.00034	0.00031	0.00025	0.00018		0.0002
ova/alum	0.00076	0.00024	0.00058	0.00085		0.00041	0.0006	0.00063	0.00015	0.00051
	Nucleus tractus solitarius (NTS)
	WT					IgE KO
pbs/alum	0.00167626	0.00055364	0.00126214	0.00123833	0.00105038	0.00089896	0.00071479	0.00090406		0.00121565
ova/alum	0.0026043	0.00098296	0.00176014	0.00320672	0.00166035	0.00124084	0.0011963	0.0016667	0.00092864	0.00096992
	lateral external parabrachial nuclueus (elPBN)
	WT					IgE KO
pbs/alum	6.2	9.25	4.8	19	22.2	11.4	10.4	8.4	9.2	22.4
ova/alum	21	38.4	8.25	26	32.25	20.4	12.8	23.4	11.8	9.8
	Central amygdala (CeA)
	WT					IgE KO
pbs/alum	195	33	95	161	134	121	117	127		141
ova/alum	139	561	414	365	603	231	81	346	187	182
	Lateral hypothalamus (LH)
	WT					IgE KO
pbs/alum	4475	559	2111	2920	3216	2150	2727	2244		2509
ova/alum	2706	2287	2727	2761	3745	3790	2602	4021	3833	2992

## Sheet: Ext Data Fig Panel 4g
Cumulative licks
	WT												IgE KO
time (min)	water						OVA						water						OVA
0	0	0	0	0	0	0	0	0	0	0	0	0	0	0	0	0	0	0	0	0	0	0	0
1	64	0	0	0	0	3	6	26	0	5	0	0	9	2	0	7	0	0	28	0	14	35	8
2	64	0	57	0	0	3	6	26	32	5	23	59	11	2	25	7	0	0	30	0	77	35	170
3	64	0	67	0	0	3	6	26	32	5	70	61	11	2	29	7	0	0	30	52	77	52	324
4	64	0	67	0	0	3	6	26	32	5	73	61	11	13	29	7	38	5	30	119	77	52	326
5	64	0	67	0	0	3	6	26	32	5	73	61	11	13	29	7	38	8	30	119	77	52	326
6	64	0	67	0	0	3	6	26	32	5	73	61	11	13	29	7	38	8	30	124	77	52	335
7	64	0	67	0	0	3	6	26	32	5	73	61	11	13	29	7	83	8	30	124	77	52	392
8	64	0	67	0	0	3	6	26	32	5	73	61	11	15	29	7	83	8	32	124	77	52	392
9	64	0	67	0	10	3	6	26	32	5	73	61	11	15	29	7	83	10	56	125	77	52	392
10	64	0	67	0	10	3	7	26	32	5	73	61	11	15	29	7	83	10	56	125	77	52	392
11	68	0	67	0	10	3	7	26	32	5	73	61	11	15	29	7	83	10	56	125	77	52	392
12	68	0	67	0	10	3	7	26	32	7	73	61	11	15	29	7	83	10	56	125	77	52	392
13	68	0	67	0	10	3	7	26	32	22	73	61	11	15	29	7	83	10	56	125	77	52	392
14	68	0	67	0	10	3	7	26	32	22	73	61	11	15	29	7	83	22	147	125	77	52	392
15	68	0	67	0	10	3	7	26	32	22	73	61	11	15	29	7	83	37	147	126	77	52	392
16	68	0	67	0	10	3	7	26	32	22	73	61	11	15	29	7	83	37	147	126	77	52	392
17	68	0	67	0	10	3	7	102	32	22	73	61	11	15	29	7	83	39	147	126	77	52	392
18	68	0	67	67	10	3	7	102	32	24	73	61	11	15	29	7	83	39	147	126	92	52	392
19	68	0	67	67	10	3	7	102	32	24	73	61	11	15	29	7	83	39	167	126	122	52	458
20	68	0	74	67	10	3	7	102	32	24	73	61	12	15	29	7	83	39	167	126	122	52	705
21	68	0	74	67	10	3	7	102	32	24	73	61	12	15	29	7	93	39	167	126	122	52	705
22	68	0	74	67	10	3	7	102	33	24	73	61	12	15	29	7	93	40	167	209	122	52	705
23	68	0	74	67	10	3	7	102	33	24	73	61	12	15	29	7	93	40	167	209	122	52	705
24	68	0	74	67	10	3	7	102	33	24	73	61	12	15	29	7	93	40	167	209	122	52	705
25	68	0	74	67	10	3	7	102	33	24	73	61	12	15	29	7	93	40	167	209	133	52	705
26	68	0	74	67	10	3	8	102	33	24	73	61	12	15	29	7	93	40	167	209	162	52	705
27	68	0	74	67	10	3	8	102	33	24	73	61	12	15	29	31	93	40	167	209	162	52	705
28	68	0	74	67	10	3	8	102	33	24	73	61	12	15	29	31	93	40	167	209	162	52	705
29	68	0	74	67	10	3	8	102	33	24	73	61	12	18	43	45	93	40	167	210	183	69	705
30	68	0	74	67	10	3	8	102	33	24	73	61	12	18	43	45	93	40	167	210	183	69	722
31	68	0	74	67	10	3	8	102	33	24	73	61	12	18	43	45	93	40	167	210	183	69	988
32	68	0	74	67	10	3	8	102	33	24	73	61	12	26	43	45	96	40	167	210	183	69	988
33	68	0	74	67	10	3	8	102	33	24	73	61	12	26	43	45	96	40	167	210	183	69	988
34	68	0	74	67	10	3	8	102	33	24	73	61	12	26	43	68	96	40	167	210	183	69	988
35	68	0	74	67	10	3	8	102	33	24	75	61	12	26	43	68	96	40	167	210	183	91	988
36	68	0	74	67	10	3	9	102	33	24	75	61	12	26	43	68	96	40	167	210	183	155	988
37	68	0	74	67	10	3	9	102	33	24	75	61	70	26	43	68	96	40	169	210	183	155	988
38	68	0	76	67	10	3	9	102	33	24	75	61	114	26	59	68	96	40	169	379	183	155	988
39	68	0	76	67	10	3	9	153	33	24	75	61	118	26	59	69	96	61	283	396	335	157	988
40	68	0	76	67	10	3	9	173	33	24	75	61	118	26	59	69	96	61	283	396	335	157	988
41	68	0	76	67	63	3	9	176	33	24	76	61	118	51	59	72	96	62	283	397	335	157	988
42	68	0	76	67	63	3	9	176	33	24	76	61	118	51	59	72	96	62	283	397	335	157	988
43	76	0	76	67	113	3	9	187	33	24	76	61	118	51	59	72	96	62	283	397	335	157	988
44	137	0	76	67	113	3	9	201	33	24	76	61	118	51	59	72	96	62	312	397	335	157	988
45	137	0	76	67	113	3	10	201	33	24	76	61	118	51	59	72	96	78	312	397	335	157	988
46	137	0	76	67	113	3	10	205	33	24	76	61	118	51	59	72	96	78	313	397	335	157	988
47	137	0	76	67	113	3	10	205	33	24	76	61	118	75	59	72	96	78	316	400	335	157	988
48	178	0	76	67	113	3	10	205	33	24	76	61	118	75	59	72	96	78	316	400	335	157	988
49	178	0	181	67	113	3	10	205	33	24	76	61	118	75	59	72	96	78	316	400	335	157	988
50	178	0	249	67	113	3	10	205	33	24	76	61	118	75	59	72	96	78	316	400	335	157	988
51	178	0	309	67	113	3	10	205	41	24	76	61	118	75	59	72	96	99	316	400	335	157	988
52	178	0	309	67	113	3	10	205	41	24	76	61	118	75	59	72	96	99	316	400	335	157	988
53	178	0	309	67	113	3	10	205	41	24	76	61	118	75	59	72	96	99	316	400	335	157	988
54	178	0	309	67	113	3	10	205	41	24	76	61	118	75	59	72	96	99	316	400	335	157	988
55	178	0	309	67	156	3	10	205	41	24	76	61	118	75	59	72	96	100	316	400	335	157	988
56	178	0	309	156	208	3	10	205	41	24	76	61	118	75	59	73	96	100	316	400	335	157	988
57	178	0	309	156	208	3	10	205	41	56	76	61	118	75	59	73	96	100	316	407	335	160	988
58	178	0	309	206	208	3	10	205	41	56	76	61	118	75	59	73	96	100	316	407	335	160	988
59	178	0	309	206	214	3	10	205	41	107	95	61	142	75	59	73	96	100	316	407	359	160	988
60	178	0	309	206	214	3	10	205	41	107	95	61	182	75	59	73	96	110	384	481	391	160	988
61	178	0	309	206	214	3	10	205	41	107	95	61	182	75	59	73	96	110	384	481	391	160	988
62	178	23	309	206	218	3	10	205	41	107	95	61	182	75	59	105	96	110	393	481	391	160	988
63	178	23	309	206	218	3	10	208	41	107	95	61	182	75	59	105	96	110	393	481	449	191	988
64	178	23	309	206	218	3	10	208	41	107	95	61	182	75	59	105	96	110	393	481	449	191	988
65	178	23	355	206	219	3	10	208	42	107	178	61	182	75	59	105	96	110	393	481	449	191	988
66	178	23	355	206	219	3	10	208	42	107	178	61	182	75	59	105	96	110	393	498	465	192	988
67	178	23	355	206	219	3	10	208	42	107	178	61	182	75	59	105	96	116	393	522	465	192	988
68	178	23	355	249	219	3	10	208	42	107	178	61	182	75	59	105	96	116	393	522	465	192	988
69	178	23	355	276	219	3	10	208	42	127	178	61	182	75	59	105	96	116	393	522	465	192	988
70	178	23	355	276	219	3	10	208	42	166	178	61	182	75	59	105	96	116	393	522	465	192	988
71	178	23	355	276	219	3	10	208	42	166	178	61	182	75	59	105	96	116	393	522	465	192	988
72	178	23	355	276	219	3	10	208	42	166	178	61	186	75	59	105	96	134	393	522	496	192	988
73	178	23	355	276	219	3	10	208	42	166	178	61	186	75	59	105	96	137	393	522	496	192	1236
74	178	102	355	280	219	3	10	209	42	167	178	61	186	75	59	105	96	137	393	522	558	192	1271
75	178	102	355	280	219	3	10	209	42	167	178	61	186	75	60	105	96	137	393	522	589	192	1271
76	178	102	355	290	219	3	10	209	42	167	241	61	186	75	60	105	96	137	393	523	589	192	1271
77	178	102	355	290	228	3	10	231	42	167	241	61	186	75	60	105	96	149	393	523	589	192	1271
78	178	102	355	290	228	3	10	231	42	167	241	61	186	75	60	105	96	149	393	523	589	192	1271
79	178	102	355	290	228	3	10	231	42	167	245	61	186	75	60	105	96	149	393	523	589	205	1271
80	178	102	355	290	228	3	10	231	42	167	245	61	186	75	60	105	96	149	393	523	589	205	1271
81	178	103	355	290	228	3	10	231	42	167	245	61	186	75	60	105	96	149	393	523	598	205	1271
82	178	103	355	290	228	3	10	232	42	167	245	61	186	78	60	105	96	149	393	523	598	205	1271
83	178	103	355	290	228	3	10	233	42	167	245	61	186	78	60	105	96	149	393	523	598	219	1271
84	178	103	355	290	228	3	10	233	42	167	245	61	186	78	60	105	96	149	393	523	598	219	1271
85	178	103	355	290	228	3	10	233	42	167	245	61	186	78	60	105	96	149	393	523	598	219	1271
86	178	103	355	290	228	3	10	233	42	167	245	61	186	78	60	105	96	149	393	566	598	219	1271
87	178	109	355	290	228	3	10	234	42	241	245	61	186	78	60	180	96	149	393	566	598	219	1271
88	178	109	355	290	228	3	10	234	42	241	245	61	186	78	60	180	96	149	393	566	598	219	1271
89	178	109	355	290	228	3	10	234	42	241	245	61	186	78	60	180	96	149	393	566	598	219	1271
90	178	109	446	290	228	3	10	234	42	241	355	61	186	78	60	180	96	149	393	566	598	219	1271
91	178	109	446	290	228	3	10	234	65	241	385	61	186	78	60	180	96	149	393	566	598	219	1271
92	178	109	489	290	228	3	10	234	65	241	397	61	197	78	60	180	96	149	454	566	598	219	1271
93	225	109	489	290	228	3	11	234	65	241	397	61	197	78	60	180	96	210	648	594	598	219	1271
94	225	109	489	290	228	3	11	234	65	241	397	61	197	78	60	180	96	210	648	594	620	219	1271
95	290	109	489	290	228	3	11	234	65	241	412	61	197	78	60	180	96	210	648	594	684	219	1271
96	290	109	492	290	228	3	11	234	65	241	412	61	197	78	60	180	96	210	648	594	684	219	1271
97	290	109	544	290	228	3	11	234	65	241	412	61	197	78	60	180	96	210	648	594	700	219	1271
98	290	109	544	291	228	3	11	234	65	241	412	61	197	78	60	180	96	210	648	594	700	219	1271
99	290	109	572	291	228	3	31	234	65	241	412	61	197	78	60	180	96	210	648	594	700	219	1330
100	293	109	572	291	228	3	31	234	66	241	412	61	197	78	60	180	96	210	648	594	700	219	1333
101	293	109	572	291	228	3	127	234	66	241	412	61	197	78	60	180	96	210	648	604	700	219	1333
102	293	109	586	291	228	3	127	234	70	241	412	61	197	78	60	180	96	210	648	604	715	219	1333
103	293	109	586	291	228	3	127	234	70	241	422	61	197	78	60	180	96	210	648	604	715	219	1333
104	293	109	586	291	228	3	127	234	70	241	422	61	197	78	60	180	96	210	648	604	715	219	1333
105	293	109	586	291	228	3	127	234	70	241	422	61	197	78	60	180	96	210	648	604	715	219	1333
106	293	109	586	291	228	3	127	234	70	241	422	61	200	78	60	180	96	210	751	604	715	219	1333
107	293	123	614	291	228	3	127	234	70	241	422	61	200	78	60	180	96	211	751	716	715	219	1333
108	293	226	614	291	228	3	127	234	70	241	422	61	200	78	60	180	96	211	751	716	715	219	1333
109	293	226	614	291	228	3	127	234	70	241	422	61	200	78	60	180	96	211	751	716	715	219	1333
110	293	226	614	291	228	3	127	234	70	241	490	61	200	78	60	180	96	211	751	716	715	219	1333
111	293	226	614	291	228	3	127	234	70	241	490	61	200	78	60	180	96	211	804	716	715	219	1333
112	293	226	614	291	228	3	127	234	70	241	490	61	200	78	60	180	96	211	804	716	827	219	1412
113	293	226	614	291	228	3	127	234	70	241	490	61	200	78	60	180	96	211	804	716	827	219	1628
114	293	226	614	291	228	3	127	234	70	241	490	61	200	78	60	180	96	211	804	716	827	219	1628
115	293	226	614	291	228	3	127	234	70	241	516	61	200	96	60	180	96	248	804	731	827	219	1628
116	293	226	614	291	228	3	127	234	70	241	516	61	200	98	60	180	96	248	804	731	827	219	1628
117	293	226	614	291	228	3	156	234	70	242	516	61	200	98	60	180	96	248	804	731	827	219	1628
118	315	226	614	291	228	3	232	234	70	244	516	61	200	98	60	180	96	248	804	731	827	219	1628
119	315	226	614	291	228	3	232	234	70	244	516	61	200	98	60	180	97	250	804	731	852	219	1628
120	315	226	614	291	228	3	232	273	70	244	516	61	200	98	60	180	97	250	804	731	852	219	1628
121	315	226	614	291	228	3	232	273	70	244	528	61	200	98	60	180	97	250	804	761	852	219	1628
122	315	226	614	291	228	3	232	273	70	244	528	61	200	98	60	180	97	250	804	761	852	219	1628
123	315	226	614	291	228	3	232	273	70	244	528	61	200	98	60	180	97	250	926	761	852	219	1628
124	345	226	614	291	228	3	232	273	70	244	528	61	200	98	60	180	97	250	1035	761	852	219	1628
125	345	226	614	291	228	3	234	273	70	244	528	61	200	98	60	180	97	250	1035	761	881	219	1628
126	345	230	614	291	235	3	234	273	70	244	528	61	200	98	60	180	97	250	1035	761	881	219	1628
127	345	230	614	291	235	3	234	273	70	244	528	61	200	98	106	180	97	250	1035	761	941	219	1628
128	345	230	614	291	235	3	234	273	70	244	528	61	200	98	106	180	97	251	1035	882	941	219	1628
129	345	230	614	291	235	3	234	273	70	244	528	61	200	98	106	220	97	251	1035	882	941	226	1628
130	345	230	614	291	235	3	234	274	70	244	528	61	200	98	106	220	97	251	1035	882	941	226	1628
131	345	230	614	291	235	3	234	274	70	244	528	61	200	98	106	220	97	251	1035	882	941	226	1628
132	345	230	614	291	235	3	234	274	70	244	528	61	200	98	106	220	97	251	1035	882	941	255	1628
133	345	230	614	291	235	3	234	274	70	244	528	61	200	98	106	220	97	251	1035	888	941	303	1628
134	345	230	614	291	235	3	234	274	70	244	528	61	200	98	106	220	97	251	1035	888	941	303	1628
135	345	230	614	291	235	3	234	274	70	246	528	61	200	98	106	220	97	251	1035	888	942	381	1628
136	345	230	614	291	235	3	234	274	70	246	528	61	200	98	106	221	97	251	1035	888	942	416	1628
137	345	230	693	291	235	3	234	274	70	246	528	61	200	98	106	221	97	251	1035	888	942	416	1628
138	345	363	693	291	235	3	234	274	71	246	528	61	200	98	108	221	97	251	1035	888	992	416	1788
139	345	363	744	291	235	3	234	292	71	246	528	61	200	98	108	221	97	251	1035	955	1018	416	1788
140	345	363	744	291	235	3	234	292	71	246	528	61	200	98	108	221	97	251	1035	955	1018	416	1788
141	345	363	744	291	235	3	234	312	71	246	528	61	200	98	108	221	97	251	1035	955	1018	416	1788
142	345	363	779	291	235	3	234	345	71	246	528	61	200	98	108	221	97	251	1035	955	1038	416	1788
143	345	363	779	291	235	3	234	345	71	246	528	61	200	98	108	221	97	251	1035	955	1038	416	1788
144	345	363	779	291	235	3	234	345	71	246	528	61	200	98	108	221	97	251	1035	955	1038	416	1788
145	345	363	779	291	235	3	234	345	71	246	528	61	200	98	108	221	97	251	1035	955	1038	416	1788
146	345	363	779	291	235	3	234	345	71	246	528	61	200	98	108	221	97	251	1035	955	1038	416	1788
147	345	434	841	291	235	3	234	345	71	246	528	61	200	98	108	221	97	251	1035	955	1038	416	1788
148	345	434	847	291	235	3	234	345	71	246	528	61	200	98	108	221	97	251	1035	955	1038	416	1788
149	345	434	847	291	235	3	234	345	71	246	528	61	200	98	108	221	97	251	1035	955	1038	416	1788
150	345	434	847	291	235	3	234	345	71	246	528	61	200	99	108	221	97	251	1035	955	1038	416	1788
151	345	434	847	291	235	3	234	345	71	246	528	61	200	99	108	221	97	251	1035	955	1038	429	1788
152	345	434	847	291	235	3	234	345	71	249	528	61	200	99	108	221	97	344	1035	955	1038	429	1788
153	345	434	847	291	235	3	234	345	71	249	528	61	200	99	108	221	97	344	1035	955	1038	429	1788
154	345	434	847	291	235	3	234	346	71	249	528	61	200	99	108	221	97	344	1035	955	1038	429	1788
155	345	434	847	291	235	3	234	348	71	249	528	61	200	99	108	221	97	344	1035	955	1040	429	1788
156	345	434	847	291	235	3	234	416	71	249	528	61	200	99	108	221	97	344	1035	1003	1040	429	1788
157	345	434	847	291	235	3	234	416	71	249	528	61	200	99	108	221	97	344	1035	1003	1040	429	1788
158	345	434	847	291	235	3	234	416	71	269	528	61	200	99	108	221	97	344	1035	1003	1040	429	1788
159	345	434	847	293	235	3	234	416	71	269	528	61	200	99	108	221	97	344	1035	1003	1040	429	1788
160	345	434	847	293	235	3	234	416	71	366	528	61	200	99	108	221	97	345	1035	1003	1040	429	1788
161	345	434	923	300	235	3	234	416	71	388	528	61	200	124	108	263	97	345	1035	1003	1040	429	1788
162	345	434	923	300	235	3	234	416	71	388	528	61	200	124	108	263	97	345	1035	1003	1054	429	1988
163	345	434	923	300	235	3	234	416	71	478	528	61	200	124	108	263	97	345	1035	1003	1054	429	1997
164	345	434	923	300	235	26	234	416	74	478	528	61	200	124	108	263	97	345	1035	1054	1054	429	1997
165	345	435	923	300	235	26	234	417	74	478	528	61	200	124	108	263	97	345	1035	1054	1054	429	1997
166	345	435	923	300	235	26	234	417	74	478	528	61	200	124	108	263	97	345	1035	1054	1054	429	1997
167	345	435	923	300	235	26	234	417	74	499	528	61	200	124	108	263	97	345	1035	1054	1054	429	2098
168	345	435	923	300	235	26	234	417	74	499	528	61	200	124	108	263	97	345	1035	1054	1054	429	2098
169	345	435	923	300	235	26	234	417	74	499	528	61	200	125	108	263	97	345	1035	1054	1054	436	2159
170	345	435	923	300	235	26	234	417	74	499	528	61	200	125	108	263	97	345	1035	1054	1054	456	2159
171	345	435	1011	300	235	26	234	417	76	499	528	61	200	125	110	267	97	345	1035	1054	1087	456	2159
172	345	435	1056	300	235	26	234	417	76	499	528	61	200	125	110	267	97	345	1035	1055	1096	456	2159
173	345	435	1056	300	235	26	234	417	76	499	528	61	200	125	110	267	97	345	1035	1055	1098	456	2159
174	345	435	1056	300	235	26	234	417	76	499	528	61	200	125	110	267	97	345	1035	1055	1098	456	2159
175	345	435	1056	300	235	26	234	459	76	499	528	61	200	125	110	267	97	345	1035	1055	1098	456	2159
176	345	435	1056	300	235	26	234	459	76	499	528	61	200	125	110	267	97	345	1035	1055	1098	456	2159
177	345	458	1056	300	235	26	234	466	76	499	528	61	200	125	110	267	97	345	1035	1055	1098	456	2159
178	345	458	1056	300	235	26	234	466	76	548	528	61	200	125	110	267	97	345	1035	1055	1098	456	2159
179	345	458	1058	300	237	26	234	466	76	548	598	61	200	125	110	267	97	345	1035	1055	1098	456	2159
180	345	458	1058	300	237	26	234	466	76	548	598	61	200	125	110	267	97	345	1035	1055	1098	456	2159
181	345	458	1077	300	237	26	234	466	76	548	627	61	200	125	110	267	97	345	1035	1150	1098	456	2159
182	345	458	1077	300	237	26	234	466	76	548	636	61	200	125	110	267	97	347	1035	1279	1098	456	2159
183	345	458	1077	300	237	26	234	466	76	548	636	61	200	125	110	267	97	347	1035	1279	1098	456	2203
184	345	458	1077	300	237	26	234	466	76	548	636	61	200	125	113	267	97	347	1035	1279	1153	497	2203
185	345	458	1077	300	237	26	234	466	76	548	636	61	200	125	113	267	97	347	1088	1279	1153	497	2203
186	345	458	1077	300	237	26	234	466	76	548	636	61	200	125	113	267	97	347	1088	1279	1231	497	2203
187	345	458	1077	300	237	43	234	466	76	548	636	61	200	125	113	267	97	347	1088	1279	1231	497	2203
188	345	458	1103	300	237	43	234	469	76	548	636	61	200	125	113	267	97	347	1088	1279	1231	497	2203
189	345	458	1103	300	237	43	234	470	78	551	636	61	200	125	113	267	97	347	1088	1279	1231	497	2203
190	345	458	1103	300	237	43	234	471	78	551	636	61	200	125	113	267	97	347	1088	1279	1231	497	2203
191	345	458	1103	300	237	43	234	494	78	551	636	61	200	125	113	267	97	348	1088	1313	1232	497	2203
192	345	458	1103	300	237	43	234	494	78	551	636	61	200	125	113	267	97	348	1088	1315	1237	497	2203
193	345	458	1103	300	237	43	235	494	78	551	636	61	200	125	113	267	97	348	1088	1315	1237	497	2203
194	347	458	1103	300	237	43	271	494	78	551	636	61	200	125	113	267	97	348	1251	1315	1237	497	2203
195	415	458	1103	300	242	43	271	494	78	551	671	61	200	125	113	267	97	380	1251	1315	1237	497	2203
196	415	458	1103	300	242	43	271	494	78	551	671	61	200	125	113	267	97	380	1251	1315	1237	497	2203
197	415	458	1103	300	242	43	271	494	79	551	671	61	200	125	113	267	97	397	1251	1316	1237	497	2203
198	415	458	1103	300	242	43	271	494	79	551	671	61	200	125	139	267	97	397	1251	1316	1237	497	2203
199	415	458	1103	300	242	43	271	494	79	551	671	61	200	143	139	267	97	397	1251	1346	1276	497	2203
200	415	458	1103	300	242	43	271	494	79	551	738	61	200	143	142	267	97	397	1251	1346	1276	497	2203

## Sheet: Ext Data Fig Panel 4h
% OVA preference
	control		OVA/LPS
	WT	IgE KO	WT	IgE KO
	78.4194	96.0941	32.3888	80.6619
	94.8949	93.596	57.6013	90.2147
	96.1212	81.8555	9.5922	62.811
	75.854	91.4924	50.1825	93.662
		56.4517	65.95	77.6808

## Sheet: Ext Data Fig Panel 4i
Total serum IgE (ug/mL)
	WT LPS	IgE KO LPS	WT OVA/LPS	IgE KO OVA/LPS
	370	0	830	0
	280	0	1260	0
	0	0	700	40
	49.0612	5	570	10
	80.0326			0
				0

## Sheet: Ext Data Fig Panel 4j
Cumulative licks
time	water					denatonium benzoate (DB)
0	0	0	0	0	0	0	0	0	0	0
5	0	0	0	0	0	0	0	0	0	0
10	116	23	16	0	93	11	31	8	10	8
15	116	159	21	11	93	11	33	8	10	42
20	116	212	21	11	118	11	48	8	10	46
25	116	212	22	11	118	11	48	9	10	46
30	116	454	22	67	118	11	54	9	12	46
35	116	478	109	67	118	11	54	12	12	46
40	116	478	122	67	118	11	54	13	12	46
45	116	486	180	67	118	11	59	13	12	46
50	116	486	180	67	118	11	59	13	12	46
55	116	486	180	67	118	11	59	13	12	46
60	116	486	180	67	118	11	59	13	12	46
65	116	486	180	67	118	11	59	13	12	46
70	123	486	180	67	118	11	59	13	12	46
75	123	486	180	67	118	14	59	13	12	46
80	123	486	180	67	118	14	59	13	12	46
85	123	486	180	67	136	14	59	13	12	62
90	123	486	180	67	175	14	59	13	12	62
95	123	486	180	67	175	14	59	13	12	63
100	123	512	180	67	175	14	59	13	12	63
105	123	516	220	69	175	14	59	19	12	66
110	123	516	228	124	273	14	60	21	13	66
115	144	541	332	124	273	16	60	21	13	66
120	148	541	440	124	273	16	60	21	13	66
125	150	551	465	124	273	19	60	21	13	69
130	150	716	469	124	276	19	60	21	13	73
135	155	731	505	124	276	21	60	21	13	73
140	155	832	560	124	276	26	65	21	13	73
145	177	843	560	124	483	30	68	21	13	75
150	177	845	653	124	589	35	68	21	13	77
155	184	852	653	313	610	35	68	21	13	77
160	184	865	653	313	610	35	68	21	13	77
165	415	867	653	351	610	43	76	22	13	77
170	491	869	712	351	610	69	76	23	13	77
175	524	878	767	382	610	69	77	23	13	77
180	524	879	803	382	610	69	99	24	13	77
185	546	892	803	393	610	166	101	24	15	77
190	576	892	887	393	610	189	101	27	15	77
195	576	984	887	466	610	189	108	27	15	77
200	587	1054	887	603	621	189	108	27	15	79

## Sheet: Ext Data Fig Panel 4k
Frequency of mast cells and basophils
	Peritoneal mast cells			Epithelial mast cells			Blood basophils
	WT	het/mut		WT	het/mut		WT	het/mut
	0.57	0.14		0.27	0.031		1.74	1.63
	0.56	0.07		0.25	0.099		1.19	2.09
	1.76	0.021		1.11	0.00673		2.1	1.23
	0.5	0.00553		0.21	0.077		1.81	1.27
	0.39	0.093		0.31	0.061		1.11	2.81
	0.35	0.05		0.055			1.47	2.16
		0.059		0.17				2.42
		0.068						0.5
		0.00852						1.37
		0.00774						1.01
		0.00509
		0.026
