# Supplementary material for: Immune sensing of food allergens promotes avoidance behaviour
Source: Nature. 2023 Jul 12;620(7974):643–50. doi: 10.1038/s41586-023-06362-4 (PMC10432274; doi:10.1038/s41586-023-06362-4)
Supplement: Supplementary file 11 — Source Data Extended Data Fig. 5 [file 41586_2023_6362_MOESM11_ESM.xlsx]

## Sheet: Ext Data Fig Panel 5b
GI transit time (min)
5x H2O	4x H2O + 1x OVA	5x OVA
136	165	25
136	128	32
112	136	32
112	136	25
112	128

## Sheet: Ext Data Fig Panel 5c
Total serum IgE (ug/mL)				OVA-specific IgG1 (ug/mL)
5x H2O	4x H2O + 1x OVA	5x OVA		5x H2O	4x H2O + 1x OVA	5x OVA
1.92813	6.21308	7.9536		83.4488	74.5799	285.36
1.65269	4.23525	9.03666		109.814	38.7198	399.2
2.23298	2.49767	6.32567		91.4023	97.1435	226.952
5.71283	1.20798	8.6781		106.021	23.1427	283.869
3.64475	3.35903	9.52639		83.8107	66.3735	184.332

## Sheet: Ext Data Fig Panel 5d
Frequency of gut mast cells
Epithelial layer (IEL)				Lamina propria
5x H2O	4x H2O + 1x OVA	5x OVA		5x H2O	4x H2O + 1x OVA	5x OVA
1.81	3.27	21.7		0.076	0.23	0.48
1.75	5.24	7.06		0.16	0.11	1.92
1.25	2.32	26.4		0.1	0.067	1.09
1.6	3.71	9.38		0.39	0.15	1.8
1.27	1.85	18.6		0.13	0.19	0.64

## Sheet: Ext Data Fig Panel 5g
c-Fos+ cells in the CNS
NTS			AP			lePBN			CeA
control	allergic		control	allergic		control	allergic		control	allergic
175.4	118		26.75	24		33.2	44.8		15.6	15.75
128.6	200.4		17.75	48.8		26.25	37.2		5.6	31.4
34.7143	192.8		11.5	95.5		8.5	36.625		20.5	71.8889
82.9	154.75		16.5	20.5		26.6667			21	24.6
124.667	171.444		13.3333			27.4286			22.25	59.5
						25.75				14.4
