# Supplementary material for: Immune sensing of food allergens promotes avoidance behaviour
Source: Nature. 2023 Jul 12;620(7974):643–50. doi: 10.1038/s41586-023-06362-4 (PMC10432274; doi:10.1038/s41586-023-06362-4)
Supplement: Supplementary file 12 — Source Data Extended Data Fig. 6 [file 41586_2023_6362_MOESM12_ESM.xlsx]

## Sheet: Ext Data Fig Panel 6b
Rectal temperature
Left graph
time	WT contr				WT alum					IgE KO contr					IgE KO alum
0	37.4	36.6	37.1	37.6	37.2	36.3	37.1	36.6	37.1	37.6	37.7	37	37.7	38.4	37	37.5	37.1	37	36.6
30	38	37.9	38.1	37.9	31.8	31.2	31.7	30.9	31.4	38.2	38.4	37.7	38.3	38.7	29.6	31.7	31.8	31.2	30.1
60	38.5	37.9	38.1	38.1	29.3	28.1	29.2	28.7	28.2	38.1	38.5	38.3	38.2	38.4	26.9	26.9	29.3	29.4	27.1
90	38.3	38.2	38.4	38	28.1	27	28.3	28	27.1	38.2	38.2	38.3	38.3	38.5	26.5		27.6	27.9	25.9
120	37.7	38	37.6	37.3	29.5	26.4	28	27.7	26	38	37.9	37.8	37.9	37.7	25.8		28	26.9
180	37.5	37.1	37.3	37.5	33.4	25.7	33.7	28.2	26	37.2	37.6	37.6	37.4	37.3	25.1		31	28.4
240	36.5	37.2	37.3	37.2	35.1	30.7	35.6	34.3	30.6	37.5	37.4	37.2	37.5	37	25.2		34.4	31.3
Right graph
Difference in temperature (lowest - initial)
WT		IgE KO
pbs/alum	ova/alum	pbs/alum	ova/alum
-0.9	-9.1	-0.4	-11.9
0.5	-10.6	-0.3	-10.6
0.2	-9.1	0.2	-9.5
-0.4	-8.9	-0.3	-10.1
	-11.1	-1.4	-10.7

## Sheet: Ext Data Fig Panel 6c
OVA-specific IgE (ug/mL)					OVA-specific IgG1 (ug/mL)
WT		IgE KO			WT		IgE KO
pbs/alum	ova/alum	pbs/alum	ova/alum		pbs/alum	ova/alum	pbs/alum	ova/alum
0.138086	6.66898	0	0		0	445.864	21.3549	439.885
0	9.06239	0	0		0	399.313	0	386.074
0	6.57722	0	0		0	490.279	0	409.563
0	3.554	0	0		0	490.279	0	423.656
0	4.47012	0	0		0	427.073	0	394.615
0	9.05	0	0		0	427.073
0	12.65	0	0		0	425.792
0	3.1	0	0		0	435.187
0	3	0	0		0	395.47
0	2.9	0	0.1
0	1.5	0	0
0	7.46968	0	0
0	3.2975	0	0
0	3.91624	0
0	4.5429
0	4.55893
0

## Sheet: Ext Data Fig Panel 6d
Transit time (min)
WT		IgE KO
pbs/alum	ova/alum	pbs/alum	ova/alum
190	30	110	85
95	30	90	85
165	60	90	115
120	30	115	110
135	80	85	85
105	110	110	110
135	34.998	90	105
	85.002	120	105
	34.998	105
	19.98	85.002

## Sheet: Ext Data Fig Panel 6e
Corticosterone (ng/mL)
WT		IgE KO
pbs/alum	ova/alum	pbs/alum	ova/alum
530.6	761.7	163.5	237.7
247.4	1199	470.4	270.3
12.97	493.3	402.9	12.45
110.9	355.8	123.7	426.9
62.45	169.7	0	202
95.95	341.5
156	757.4
101.4	507.6
404.1	479.8
49.32	81.4
197.2	180.8
20.49	257.8
114.9	638.2
19.72

## Sheet: Ext Data Panel 6f
Frequency of mast cells in the small intestine (% of CD45+ CD11b- CD19- CD3-)
Epithelial					Lamina propria
WT		IgE KO			WT		IgE KO
pbs/alum	ova/alum	pbs/alum	ova/alum		pbs/alum	ova/alum	pbs/alum	ova/alum
4.66	65	7.07	12		0.16	0.42	0.033	0.24
3.47	73.8	1.66	15.4		0.038	1.01	0.068	0.55
13.4	56.7	7.52	24.7		0.16	2.06	0.026	0.26
6.34	38.2	4.91	15.8		0.037	2.45	0.016	0.18
7.54	11	3.93	13		0.039	1.1	0.051
12.3	64.8	6.02			0.14	1.84	0.051
11.2	47.2				0.46	2.08
7.79					0.38	1.33

## Sheet: Ext Data Panel 6g
Frequency of eosinophils in the small intestine (% of live CD45+)
WT		IgE KO
pbs/alum	ova/alum	pbs/alum	ova/alum
62.9	48.8	38.9	39
42.2	52	39	50.2
64.2	69.8	33	52.2
37.5	63.9	36.2	52.6
38.3	65.8	59.8	68
45.1	85.8	28.5	61.9
19.3	50.2	36	36.8
14.3	62.5	57
40.7	78.4	25.8
21.5	79.4	49.2
20.2	68.2
	54.6
	50.5
