# Supplementary material for: Immune sensing of food allergens promotes avoidance behaviour
Source: Nature. 2023 Jul 12;620(7974):643–50. doi: 10.1038/s41586-023-06362-4 (PMC10432274; doi:10.1038/s41586-023-06362-4)
Supplement: Supplementary file 13 — Source Data Extended Data Fig. 7 [file 41586_2023_6362_MOESM13_ESM.xlsx]

## Sheet: Ext Data Panel 7a
% OVA preference
vehicle	αH1/H2R	5HT inh
48.5015	41.1751	42.2488
24.1179	59.8859	78.2077
63.7303	16.445	20.191
10.533	40.9789	52.8375
26.1573	61.3074	63.9214
15.0348		95.272
53.9947		79.2627
19.1246		25.3151
34.0452		66.4575
59.4651
73.9727

## Sheet: Ext Data Panel 7b
% OVA preference
vehicle	ondansetron	aprepitant
49.3088	44.2231	50.8403
25.1942	21.6418	25.4417
24.7947	51.0274	54.7658
	26.248	20.3345
	21.5835	32.3009

## Sheet: Ext Data Panel 7c
% OVA preference
vehicle	CGRP R inh (BIBN4096)
21.4927	52.3069
17.8057	35.9173
20.0169	53.8959
39.9918	19.3059
	36.5235

## Sheet: Ext Data Panel 7d
% OVA preference
WT		substance P KO
pbs/ova	ct/ova	pbs/ova	ct/ova
93.4555	23.4122	80.2817	23.2968
98.8697	71.2222	99.3354	6.34463
75.4131	35.9413	86.2406	13.6706
72.1007	64.8063	94.3176	32.2638
	7.13079	96.6011	68.6197
		24.9448

## Sheet: Ext Data Panel 7e
% OVA preference
vehicle	indomethacin
29.5116	72.5714
52.3319	32.4974
47.6383	57.8446
51.24	44.8127
59.5482	7.82391
40.3569

## Sheet: Ext Data Panel 7f
Intestinal expression of Alox5
WT				IgE KO
Ep contr	Ep sens	LP contr	LP sens	Ep contr	Ep sens	LP contr	LP sens
0.00221196	0.00642592	0.00290192	0.00354972	0.000435817	0.00230582	0.00118263	0.00205136
0.00221145	0.00607927	0.0016462	0.00244961	0.00109702	0.00180068	0.00510032	0.0023244
0.000919971	0.00908309	0.00276538	0.00680586	0.00127779	0.00141702	0.0011997	0.00512696
0.000915907	0.0096597	0.0018862	0.00141661	0.00156985	0.00285374	0.00268838	0.00425101
	0.00567648		0.00610042		0.00197896		0.00302418

## Sheet: Ext Data Panel 7h
Concentration of leukotrienes in the small intestine (pmol/mL of duodenal tissue)
LTB4				LTD4				LTE4
WT contr	WT allerg	LTC4S KO allerg		WT contr	WT allerg	LTC4S KO allerg		WT contr	WT allerg	LTC4S KO allerg
0.02	0.11	0.08		0.05	0.18	0.17		0.36	7.5	0
0.04	0.04	0.05		0.12	0.15	0.27		0.34	2.12	0
0.02	0.1	0.04		0.09	0.28	0.2		0.19	7.15	0.02
	0.15				0.22				2.95
	0.08				0.25				4.44

## Sheet: Ext Data Panel 7i
Serum IgE (ug/mL)
Total IgE			OVA-specific IgE
LTC4s WT	LTC4s KO		LTC4s WT	LTC4s KO
32.2	17.45		10.6	9.35
8.3	18.85		5.05	5.45
8.7	13.2		2.1	1.75
11.1	19.8		10.95	5.65
12.4	9.35		1.75	1.8
7.1			2

## Sheet: Ext Data Panel 7j
Serum IgE (ug/mL)
Total IgE			OVA-specific IgE
CysLTR2 WT	CysLTR2 KO		CysLTR2 WT	CysLTR2 KO
3.52	11.82		1.14	7.76
6.66	8.55		2.06	4.18
3.31	4.82		0.33	2.18
6.41	6.95		1.35	4
8.31	5.38		2.88	1.8
