# Supplementary material for: Immune sensing of food allergens promotes avoidance behaviour
Source: Nature. 2023 Jul 12;620(7974):643–50. doi: 10.1038/s41586-023-06362-4 (PMC10432274; doi:10.1038/s41586-023-06362-4)
Supplement: Supplementary file 14 — Source Data Extended Data Fig. 8 [file 41586_2023_6362_MOESM14_ESM.xlsx]

## Sheet: Ext Data Fig Panel 8a
Serum GDF15 (pg/mL)
i.g. OVA
Hours	pbs/alum								ova/alum
0	73.05	68.1	69.175						90.25	56.28	80.92
1	69.75	61.185	63.31	42.51	76.085	80.98	95.14	96.22	125.42	96.885	101.55	111.72	171.305	128.22	139.24	118.955	124.765	152.94
2	58	64.34	52.58	83.445					54.495	99.275	97.66	70.29
3	95.62	45.18	99.52	66.49	113.115				147.715	83.175	57.175	71.305	82.45
i.v. OVA
Hours	pbs/alum				ova/alum
0	80.98	95.14	73.85	92.53	96.22	107.16	66.46	85.42
1	614.865	366.13	457.29	221.84	1944.95	2295.8	1823.57	2176.29
2	261.505	130.815	220.17	189.33	1495.46	1892.82	1741.09	1385.3
3	126.26	63.93	82.44	89.27	270.56	389.97	225.89	307.28

## Sheet: Ext Data Fig Panel 8b
Serum GDF15 (pg/mL)
Number of oral gavages	ova/alum (C57BL/6J)				ova/alum (BALB/cJ)
0	46.335	51.835	27.17	46.635	0	0	0	0	47.78	46.795	81.245	66.5	83.365
2	106.955	91.255	81.135	100.26	53.385	72.8	98.945	57.785	88.41	87.135	71.31	95.425	106.865
4	76.805	79.405	110.365	81.71	196.54	182.04	116.455	161.78	379.665	158.47	113.365	239.525	146.43
6	69.93	72.9	128.515	73.045	348.78	243.565	199.08	141.58	225.66	157.695	175.85	144.01	295.77

## Sheet: Ext Data Fig Panel 8c
Serum GDF15 (pg/mL)
# of OVA Gavages	BALB/c WT									BALB/c IgE KO
0	0	0	0	0	47.78	46.795	81.245	66.5	83.365	0	0	12.835	0	0	0	48.92	46.795	70.15	67.28	43.495	56.815	45.73	65.565	87.285
2	53.385	72.8	98.945	57.785	88.41	87.135	71.31	95.425	106.865	0	0	0	0	0	61.555	65.255	112.93	63.455	79.195	49.575	87.435	94.535	46.22	54.34
4	196.54	182.04	116.455	161.78	379.665	158.47	113.365	239.525	146.43	33.88	38.56	49.275	31.71	26.795	76.165	54.095	77.215	73.385	151.54	49.98	42.335	40.16	56.895	57.215
6	348.78	243.565	199.08	141.58	225.66	157.695	175.85	144.01	295.77	29.58	60.145	113.945	12.67	46.51	63.445	78.97	63.77	96.54	122.22	70.38	71.54	59.675	82.23	92.895

## Sheet: Ext Data Fig Panel 8d
Serum GDF15 (pg/mL)
# of OVA Gavages	Sham Depleted								MC Depleted
0	39.915	35.915	34.005	26.21	124.42	41.915	47.975	39.505	43.145	33.71	27.505	36.72	27.88	45.665	39.125	32.12	37.31	36.7
2	72.27	74.025	119.265	54.355	241.255				100.18	68.555	70.18	68.485	70.18
4	85.04	115.26	79.45	162.675	171.81				57.265	68.215	44.005	56.365	52.47
6	142.62	153.585	239.415	78.78	383.33	143.29	182.265	251.47	71.33	56.575	80.115	62.495	87.62	119.52	50.205	142.585	75.075	69.71

## Sheet: Ext Data Fig Panel 8e
Serum GDF15 (pg/mL)
pbs/alum vehicle	OVA/alum vehicle	pbs/alum Zileuton	OVA/alum Zileuton
94.655	485.395	110.885	76.15
85.085	170.72	102.075	98.43
111.605	167.81	67.48	102.92
139.21	193.92	82.74	139.45
76.025	205.7	80.385

## Sheet: Ext Data Fig Panel 8f
Expression of Gdf15 (fold change relative to control pbs/alum)
liver	kidney	duodenum	jejunum	ileum	colon
2.17416	0.959819	10.8869	1.84796	1.4332	4.59092
0.929984	1.26081	7.86935	1.23802	1.19869	5.95063
2.51164	0.62403	1.66649	0.592912	0.002853	7.99599
0.240905	2.08656	3.20215	1.81531	0.44764	1.09466
0.33922	0.88599	1.1054	1.29354	0.688923	2.678
0.355365	1.3077	3.31106	0.623745	0.002084	6.06082
0.16072	0.762922	7.91237	0.205042	1.27847	6.12228
0.196541	0.843336	0.461297	1.24819	1.06306	18.7166
3.09311	2.17507	2.89783	3.748	2.52664	22.8242

## Sheet: Ext Data Fig Panel 8g
Intestinal expression of Gdf15 (relative expression)
Duodenum					Colon
WT PBS	WT OVA	IgE KO OVA	MC ∅ OVA		WT PBS	WT OVA	IgE KO OVA	MC ∅ OVA
0.000404892	0.00144912	7.90017e-07	1.23484e-06		0.000107111	0.000656521	0.000247707	1.91034e-05
7.38254e-05	0.00104747	0.000130028	8.42343e-07		2.25186e-05	0.000850965	0.00013258	7.03444e-05
7.95016e-05	0.000221821	2.33601e-06	0.000464244		7.86099e-05	0.00114346	0.000167335	0.00032351
1.15548e-06	0.000426229	0.000109799	1.38237e-05		0.000108677	0.000156542	9.35435e-05	0.000110158
0.00013417	0.000147136	0.00019113	5.85251e-05		0.000365468	0.00326396	6.06496e-05	0.000119455
6.89839e-05	0.000440725	0			0.000307166	0.000382966	0.000583554
0.000169221	0.00105319				1.14792e-05	0.000866723
	0.000614019					0.000875512
	0.000385721					0.00267655
