# Supplementary material for: Immune sensing of food allergens promotes avoidance behaviour
Source: Nature. 2023 Jul 12;620(7974):643–50. doi: 10.1038/s41586-023-06362-4 (PMC10432274; doi:10.1038/s41586-023-06362-4)
Supplement: Supplementary file 15 — Source Data Extended Data Fig. 9 [file 41586_2023_6362_MOESM15_ESM.xlsx]

## Sheet: Ext Data Fig Panel 9b
Intestinal distribution of FcεR1 expressing cells (FcεRIa+ cells/mm2)
	Proximal SI					Middle SI					Distal SI						Colon
pbs/alum	6.34447	24.5638	38.7044	6.1802		3.47509	8.96845	23.8242	9.30644		6.05016	0	4.33434				9.71704	4.15046	2.3753	5.51857
OVA/alum	97.15	358.95	523.189	25.4096	245.195	93.0415	22.8329	289.452	433.657	21.9654	17.669	8.14882	199.494	109.735	2.79544	15.4035	18.1435	31.4361	17.1355	38.0208	39.3615	104.488
IgE KO OVA/alum	7.26231	25.4018	11.3732	19.1453		6.30626	7.87486	19.9406	14.9973		5.29386	9.99925	10.4022	7.80132			6.68236	20.0392	13.4616	12.4838

## Sheet: Ext Data Fig Panel 9c
Intestinal distribution of Gdf15 expressing cells (Gdf15+ cells/Swiss roll)
	Proximal SI					Middle SI						Distal SI						Colon
pbs/alum	83	193	19			101	20	106	36			84	0	37				131	67	188	244
OVA/alum	112	405	393	42	39	127	31	262	80	156	74	46	33	99	131	42	232	1492	411	824	513	322
IgE KO OVA/alum	61	117	70			32	25	64	27			25	9	104	99			164	222	58	69

## Sheet: Ext Data Fig Panel 9d
GDF15 expressing colonic cells and cells expressing the epithelial cell marker EPCAM (%)
			%
	EPCAM+ GDF15+	0.910475	91.0475
	EPCAM- GDF15+	0.089525	8.9525
