# Supplementary material for: Immune sensing of food allergens promotes avoidance behaviour
Source: Nature. 2023 Jul 12;620(7974):643–50. doi: 10.1038/s41586-023-06362-4 (PMC10432274; doi:10.1038/s41586-023-06362-4)
Supplement: Supplementary file 16 — Source Data Extended Data Fig. 10 [file 41586_2023_6362_MOESM16_ESM.xlsx]

## Sheet: Ext Data Fig Panel 10a
Cumulative licks
Day 1																								Day 2
Time (mins)	∅ rGDF15				0.001 rGDF15						0.01 rGDF15					0.1 rGDF15								Time (mins)	∅ rGDF15				0.001 rGDF15						0.01 rGDF15				0.1 rGDF15
0	0	0	0	0	0	0	0	0	0	0	0	0	0	0	0	0	0	0	0	0	0	0		0	0	0	0	0	0	0	0	0	0	0	0	0	0	0	0	0	0	0	0	0
1	7	0	0	3	2	67	27	2	0	1	0	16	8	0	2	2	1	20	8	3	0	0		1	0	0	0	0	0	0	0	0	0	0	0	0	0	0	0	0	0	0	0	0
2	25	0	0	3	2	76	27	2	3	1	0	19	8	7	18	2	1	20	8	3	0	0		2	11	0	0	0	0	0	0	0	1	17	0	1	2	1	0	0	0	1	0	0
3	25	0	0	3	3	98	27	2	6	1	0	25	18	15	25	2	1	20	41	4	6	0		3	11	0	7	0	0	0	0	0	1	49	0	1	2	1	0	0	0	1	0	0
4	29	0	10	17	3	98	27	2	8	11	15	29	38	17	46	7	1	20	49	12	40	27		4	13	0	8	22	0	0	0	0	1	51	0	3	2	1	0	0	0	1	0	0
5	29	0	17	108	3	112	27	2	8	11	16	29	107	17	54	8	6	33	55	12	40	31		5	13	3	8	22	0	2	0	0	16	52	0	6	2	1	0	0	4	1	0	1
6	29	0	17	184	3	112	27	2	8	11	16	29	107	17	54	8	6	58	55	12	40	31		6	13	3	8	22	0	2	0	0	17	52	0	6	2	1	0	0	4	1	0	1
7	29	0	17	190	25	112	28	2	8	11	16	29	126	17	54	8	6	67	55	12	40	35		7	13	3	8	22	0	2	0	0	17	52	32	15	2	1	0	0	4	1	0	1
8	29	0	17	190	25	112	28	2	8	11	16	29	126	17	54	8	6	76	55	12	40	35		8	13	3	8	22	0	2	0	0	17	52	35	15	2	1	0	0	4	1	0	1
9	29	0	17	190	25	112	28	2	8	11	16	29	128	17	54	8	6	76	55	12	40	35		9	13	3	8	22	0	2	0	1	17	52	35	15	2	1	16	0	4	1	0	1
10	29	0	17	190	25	112	28	2	8	11	16	29	128	17	54	8	6	76	55	14	40	35		10	13	3	8	22	0	2	0	1	17	52	35	35	2	1	16	0	4	1	0	1
11	29	0	17	190	25	112	28	2	8	11	16	29	128	17	54	8	6	76	55	14	40	35		11	13	3	8	22	0	2	0	1	17	52	35	35	2	1	16	1	4	1	0	1
12	29	0	17	190	25	112	28	2	8	11	16	29	128	17	54	8	6	76	55	14	41	35		12	13	3	8	22	33	2	0	1	17	52	35	35	2	1	16	4	4	1	0	1
13	29	0	17	190	25	112	28	2	8	11	62	29	128	17	54	8	6	76	55	14	41	35		13	13	3	8	22	33	2	0	1	17	52	35	35	2	1	16	4	4	1	0	1
14	29	0	17	190	25	112	28	2	8	11	62	29	128	17	54	8	6	78	55	14	41	35		14	13	3	8	22	33	2	0	1	17	52	35	35	2	1	16	4	4	1	0	1
15	29	0	17	190	25	112	28	2	8	11	62	29	128	17	54	8	6	78	55	14	41	35		15	13	3	8	25	33	2	0	1	17	52	35	54	2	1	16	4	4	1	0	1
16	29	0	17	190	25	112	28	2	8	11	62	29	128	27	54	8	6	78	55	14	41	35		16	13	3	8	25	38	2	0	1	17	52	35	54	2	1	16	4	4	1	0	1
17	29	0	17	190	25	112	28	2	8	11	62	29	128	27	54	8	6	78	55	14	41	35		17	13	3	8	80	38	2	0	1	17	53	35	54	2	1	16	4	4	1	0	1
18	29	0	17	190	25	112	28	2	8	11	62	29	128	28	54	8	6	78	55	14	41	35		18	13	3	8	80	38	2	0	1	18	53	35	61	2	1	16	4	4	1	0	1
19	29	0	17	190	25	112	28	2	8	11	62	29	128	28	54	8	6	78	55	14	41	35		19	13	3	8	80	38	2	0	1	18	53	35	61	2	1	16	4	4	1	0	1
20	29	0	17	190	25	112	28	2	8	15	62	29	128	28	54	8	6	78	55	14	41	35		20	13	3	8	80	38	2	0	1	19	53	35	61	2	1	16	4	4	1	0	1
21	29	0	17	190	25	112	28	2	8	15	62	29	128	28	54	8	6	78	55	14	41	35		21	13	3	8	80	38	2	0	1	19	53	35	61	2	1	16	4	4	1	0	1
22	29	0	17	192	25	112	28	2	8	15	62	30	128	30	54	8	6	78	55	14	41	35		22	13	3	8	80	38	2	0	1	19	53	35	61	2	1	16	4	4	1	0	1
23	29	0	17	216	25	112	28	2	8	15	62	30	128	30	54	8	6	78	55	14	41	35		23	13	3	8	80	38	2	0	1	19	60	35	61	2	1	16	4	4	1	0	1
24	29	0	17	221	25	112	28	2	8	15	62	30	128	30	54	8	6	78	55	14	41	35		24	13	3	8	80	38	2	0	1	23	60	35	63	2	1	16	4	4	1	0	1
25	29	0	17	257	25	112	28	2	8	15	62	30	128	30	54	8	6	78	55	14	41	35		25	13	3	8	80	38	2	0	1	23	60	35	63	2	1	16	4	4	1	0	1
26	29	0	17	257	25	112	28	2	8	15	62	30	128	30	54	8	6	78	55	14	41	35		26	13	3	8	80	38	2	0	5	23	60	35	63	2	1	16	4	4	1	0	1
27	29	0	17	257	25	112	28	2	28	15	185	30	128	30	54	8	6	78	55	14	41	35		27	13	3	8	81	38	2	0	5	23	60	35	84	2	1	16	4	4	1	0	1
28	29	0	17	257	25	112	28	2	34	15	186	30	128	30	54	8	6	78	55	14	41	35		28	13	3	8	90	38	2	0	5	23	60	35	84	2	1	16	4	4	1	0	1
29	29	0	17	257	25	112	28	2	34	15	186	30	128	30	54	8	6	78	55	14	41	35		29	13	3	8	90	38	2	0	5	23	62	35	84	2	1	16	4	4	1	0	1
30	29	0	17	257	25	112	28	2	34	15	186	30	128	30	55	8	6	78	55	14	41	35		30	13	3	8	90	38	2	0	5	23	62	35	84	2	1	16	4	4	1	0	1
31	29	0	17	257	25	112	28	2	34	15	186	30	128	30	55	8	6	78	55	14	41	35		31	13	3	8	90	38	2	0	5	23	62	35	84	2	1	16	4	4	1	0	1
32	29	0	17	257	25	112	28	2	34	15	186	30	128	30	55	8	6	78	55	14	41	35		32	26	3	8	90	38	2	0	5	23	62	35	95	2	1	16	4	4	1	0	1
33	29	0	17	257	25	112	28	2	34	15	186	30	128	30	55	8	6	78	55	14	41	35		33	26	3	8	90	38	2	0	5	23	62	35	95	2	1	16	4	4	1	0	1
34	29	0	17	257	25	112	28	22	35	15	186	30	128	31	55	8	6	78	55	14	41	35		34	26	3	8	90	38	2	0	5	23	62	35	95	2	1	16	4	4	1	0	1
35	29	0	17	257	25	112	28	22	35	15	186	30	128	33	55	8	6	78	55	14	41	35		35	26	3	8	90	38	2	0	5	23	62	35	95	2	1	16	4	4	1	0	1
36	37	0	17	257	25	112	33	22	35	15	186	31	128	33	55	8	6	78	55	14	41	35		36	26	3	8	90	38	2	0	5	23	62	35	105	2	1	16	4	4	1	0	1
37	38	0	17	257	25	112	33	22	35	15	186	31	128	33	55	8	6	78	55	14	41	35		37	26	3	8	90	38	2	31	5	23	62	35	105	2	1	16	4	4	1	0	1
38	38	0	17	300	25	112	33	22	35	15	186	31	128	33	55	8	6	78	55	14	41	35		38	26	3	8	90	38	2	31	5	23	62	35	105	2	1	16	4	4	1	0	1
39	38	0	17	375	25	112	33	44	35	15	186	31	128	33	55	8	6	78	55	14	41	35		39	26	3	8	90	38	2	31	5	24	62	35	105	2	1	16	4	4	1	0	1
40	38	0	17	382	25	112	33	59	35	15	218	31	128	33	55	8	6	78	55	14	41	35		40	26	18	8	90	38	2	31	5	24	143	35	105	2	1	16	4	4	1	0	1
41	38	0	17	382	25	112	33	59	41	15	218	31	128	33	55	8	6	78	55	14	41	38		41	26	18	8	90	38	2	31	5	26	143	35	115	2	1	16	4	4	1	0	1
42	38	0	17	382	25	112	33	59	41	15	218	31	128	33	55	8	6	78	55	14	41	38		42	26	18	8	95	38	2	31	5	33	143	35	122	2	1	16	4	4	1	0	1
43	39	93	17	382	25	112	33	59	41	15	218	31	139	33	55	8	6	78	55	14	41	38		43	26	18	8	95	38	2	31	62	36	143	35	122	2	1	16	4	4	1	0	1
44	39	93	17	382	25	112	33	59	41	15	218	32	139	33	55	8	6	78	55	14	41	38		44	26	18	8	99	38	2	31	62	36	143	35	122	2	1	16	4	4	1	0	1
45	39	93	17	382	25	112	33	59	41	15	223	32	139	33	55	8	6	78	55	14	41	38		45	26	18	8	99	38	2	43	62	37	143	35	122	2	1	16	4	4	1	0	1
46	39	93	17	382	25	112	33	59	41	15	223	32	139	33	55	8	6	78	55	14	41	38		46	26	18	8	99	38	2	47	62	37	143	35	151	2	1	16	4	4	1	0	1
47	39	93	17	382	25	112	33	59	42	15	223	32	139	33	55	8	6	78	55	14	41	38		47	26	18	8	99	38	2	47	62	37	143	35	151	2	1	16	4	4	2	0	1
48	39	93	17	382	25	114	33	59	45	15	223	32	139	33	55	8	6	78	55	14	41	38		48	26	18	8	102	38	2	47	62	37	143	35	151	2	1	16	4	4	2	0	1
49	39	93	17	382	25	114	33	59	45	15	223	32	139	33	55	8	6	78	55	14	41	38		49	26	18	8	102	38	2	47	62	37	143	35	151	2	1	16	4	4	2	0	1
50	39	98	17	382	25	114	33	59	45	15	223	32	139	33	55	8	6	78	55	14	41	38		50	26	18	8	113	38	2	47	62	37	143	35	162	2	1	16	4	4	2	0	1
51	39	98	17	382	25	114	33	59	45	15	223	32	139	33	55	8	6	78	55	14	41	38		51	32	18	10	113	38	2	47	62	37	143	35	162	7	1	16	4	4	2	0	1
52	40	100	17	382	25	117	33	59	91	15	223	32	139	37	55	8	6	78	55	14	41	38		52	32	18	10	113	38	2	75	62	37	143	35	162	7	1	16	4	4	2	0	1
53	40	100	17	385	25	117	33	59	91	15	223	32	139	37	55	8	6	78	55	14	41	38		53	32	22	10	113	38	2	75	62	37	143	35	162	7	1	16	4	4	2	0	1
54	40	100	17	386	25	117	37	59	91	15	223	33	139	37	55	8	6	78	55	14	41	38		54	32	22	10	113	38	2	75	62	41	143	35	172	7	1	16	4	4	2	0	1
55	40	100	17	386	25	117	38	59	91	15	223	33	139	37	55	8	6	78	55	14	41	38		55	32	22	10	113	38	2	75	62	41	143	35	172	7	1	16	4	4	2	0	1
56	40	100	17	386	25	117	38	59	91	15	223	33	139	37	55	8	6	78	55	14	41	38		56	32	22	10	113	38	2	75	62	41	143	35	172	7	1	16	4	4	2	0	1
57	40	100	17	414	42	120	38	59	91	15	223	33	139	37	55	8	6	78	55	14	41	38		57	32	22	10	113	38	2	75	62	42	149	35	172	7	48	16	4	4	2	0	1
58	40	119	17	414	63	120	38	59	91	15	223	33	139	37	55	8	6	78	55	14	41	38		58	32	22	10	113	39	2	75	62	42	181	35	172	7	48	16	4	4	2	0	1
59	40	119	17	414	63	120	38	59	91	15	223	33	139	37	55	8	6	78	55	14	41	38		59	32	22	10	116	39	2	75	62	42	182	35	172	7	48	16	4	4	2	0	1
60	40	119	17	414	63	120	38	59	91	15	223	33	139	37	55	8	6	78	55	14	41	38		60	32	22	10	116	39	2	75	62	49	182	35	172	7	48	16	4	4	2	0	1
61	40	119	17	414	63	120	38	59	91	15	223	33	139	37	55	8	6	78	55	14	41	38		61	32	22	10	116	39	2	75	62	49	182	35	174	7	48	16	4	4	2	0	1
62	52	119	17	414	63	120	38	59	91	17	223	33	139	37	55	8	6	78	55	14	42	38		62	32	22	10	116	39	2	76	63	49	182	35	188	7	48	16	4	4	2	0	1
63	52	119	17	414	63	120	38	59	91	17	223	33	139	37	55	8	6	78	55	14	42	38		63	32	22	10	116	39	2	76	63	49	182	35	236	7	48	16	4	4	2	0	1
64	52	119	17	414	63	120	38	59	91	17	223	33	139	37	55	8	6	78	55	14	42	38		64	32	22	10	118	39	2	80	63	49	182	35	236	7	48	16	4	4	2	0	1
65	52	120	17	414	63	120	38	59	91	17	223	33	139	37	55	8	6	78	55	14	42	38		65	32	22	10	122	39	2	84	63	50	182	35	236	7	48	16	4	4	2	0	1
66	52	120	17	445	78	120	38	59	91	23	223	33	139	37	55	8	6	78	55	14	43	38		66	32	22	10	122	39	2	84	64	50	182	35	236	7	48	16	4	4	2	0	1
67	52	120	17	445	78	120	38	59	91	23	223	33	139	37	55	8	6	78	55	14	43	38		67	32	22	10	122	39	2	84	99	50	182	35	236	7	48	16	4	4	2	0	1
68	52	120	17	445	78	120	95	59	91	23	223	33	139	37	55	8	6	78	55	14	43	38		68	37	22	10	126	42	2	84	99	50	182	35	244	7	48	16	4	4	2	0	1
69	52	120	17	445	78	120	95	59	91	23	223	33	139	63	55	8	6	78	55	14	43	38		69	37	22	10	126	42	2	84	99	51	182	35	244	7	48	16	4	4	2	0	1
70	52	120	17	445	78	120	95	59	91	23	223	33	139	80	55	8	6	78	57	14	43	38		70	38	22	10	129	42	2	84	99	51	182	35	244	7	48	16	4	4	2	0	75
71	53	120	17	445	78	120	95	59	91	23	223	34	139	80	55	8	6	78	57	14	43	38		71	38	22	10	129	44	2	84	99	51	182	35	244	7	48	16	4	4	2	0	85
72	55	120	17	445	78	120	95	59	91	23	223	34	139	80	55	8	6	78	57	14	43	38		72	38	22	10	129	44	2	84	99	51	182	35	245	7	48	16	4	4	2	0	85
73	55	120	17	445	78	120	95	59	91	23	223	34	139	80	55	8	6	78	57	14	43	38		73	38	22	10	129	44	27	84	99	51	182	35	252	7	51	16	4	4	2	0	85
74	55	120	17	445	78	120	95	59	91	23	223	34	139	80	55	8	6	78	57	14	43	38		74	38	22	10	129	44	27	99	99	52	193	35	252	9	53	16	4	4	2	0	85
75	55	120	17	445	78	120	95	59	91	23	223	34	139	80	55	8	6	78	57	14	43	38		75	38	22	10	129	44	27	99	99	52	193	35	252	9	65	16	4	4	2	0	85
76	55	120	17	445	85	120	95	59	91	23	223	34	139	81	55	8	6	78	57	14	43	38		76	38	22	10	140	44	27	99	99	52	193	35	252	9	65	16	4	4	3	0	85
77	55	120	17	445	85	125	95	59	91	23	223	34	139	81	56	8	6	78	57	14	43	38		77	38	22	10	140	44	27	99	99	56	193	35	253	9	65	16	4	4	3	0	85
78	55	120	17	445	85	125	95	59	92	23	223	34	139	82	56	8	6	78	57	14	43	38		78	38	22	10	140	44	27	99	106	57	196	35	253	31	65	16	4	4	3	1	85
79	55	120	17	445	85	125	95	59	92	23	223	34	141	82	56	8	6	78	57	14	43	38		79	38	22	10	140	44	27	99	125	57	196	35	253	31	65	16	4	4	3	1	85
80	55	120	17	445	85	125	95	59	94	23	223	34	141	82	56	8	6	78	57	14	43	38		80	38	22	10	152	44	27	99	125	57	196	35	253	31	65	16	4	4	3	1	85
81	55	120	17	445	85	125	95	59	94	23	223	34	141	82	56	8	6	78	57	14	43	38		81	38	22	10	152	48	27	99	125	57	196	35	253	58	65	16	4	4	3	1	85
82	55	120	17	445	85	125	95	59	94	24	223	34	141	82	56	8	6	78	57	14	43	38		82	38	22	10	159	72	27	99	125	57	196	35	263	58	65	16	4	4	3	1	85
83	55	120	17	445	85	125	95	59	94	24	223	34	141	82	56	8	6	78	57	14	43	38		83	38	22	10	159	73	27	114	125	57	196	35	263	58	65	16	4	4	3	1	85
84	55	139	17	445	85	125	95	59	94	25	223	34	141	82	56	8	6	78	57	14	43	38		84	38	22	10	159	73	27	114	125	57	196	35	264	58	65	16	4	4	3	1	85
85	55	139	17	445	85	125	95	62	94	25	223	34	141	82	56	8	6	78	57	14	43	38		85	54	22	10	162	73	27	114	125	57	196	35	271	61	65	16	4	4	3	1	85
86	58	139	17	445	85	125	95	64	96	25	223	34	141	132	56	8	6	78	57	14	43	38		86	56	43	10	162	73	27	114	125	57	196	35	271	61	65	16	4	4	3	1	85
87	58	152	17	445	85	125	176	64	97	25	223	36	141	132	56	8	6	78	57	14	43	38		87	56	50	10	162	73	27	114	125	57	196	35	271	63	65	16	4	4	3	1	134
88	58	153	17	445	85	125	176	64	97	27	223	44	141	132	56	8	6	78	57	14	43	38		88	56	50	10	165	73	27	114	150	57	196	35	271	63	65	16	4	4	3	1	134
89	58	153	17	445	85	125	176	64	97	27	223	44	141	132	56	8	6	78	57	14	43	38		89	56	50	10	165	73	27	114	201	57	196	35	277	63	65	16	4	4	3	1	134
90	58	153	17	445	85	125	176	64	97	27	223	44	141	132	56	8	6	78	57	14	43	38		90	59	62	10	165	73	27	114	201	58	197	35	280	72	68	16	4	4	3	1	134
91	58	156	17	445	85	125	176	64	97	27	223	44	141	132	56	8	6	78	57	14	43	38		91	59	76	10	166	73	27	114	201	58	197	35	280	73	69	16	4	4	4	1	134
92	58	156	17	445	85	125	176	64	98	27	223	44	141	132	56	8	6	78	57	14	43	38		92	59	76	10	166	73	27	114	201	58	197	35	280	73	69	16	4	4	4	1	134
93	58	156	17	445	85	125	176	64	98	27	223	46	141	132	56	8	6	78	57	14	43	38		93	59	76	10	166	73	27	114	201	59	198	35	280	73	77	16	4	4	4	1	134
94	58	156	17	445	85	125	176	64	98	27	223	57	141	132	56	8	6	78	57	14	43	38		94	59	76	10	166	73	27	114	201	59	268	35	281	73	78	16	4	4	4	1	134
95	58	156	17	445	85	141	176	64	98	27	223	57	141	132	56	8	6	78	57	14	43	38		95	59	76	11	166	73	27	114	201	68	268	35	281	73	92	16	4	4	4	1	134
96	58	156	17	445	85	141	177	64	98	27	223	57	141	132	56	8	6	78	57	14	43	39		96	59	76	11	176	73	27	114	201	68	268	35	281	73	92	16	4	4	5	1	134
97	58	164	17	468	85	141	177	64	98	27	223	57	141	132	56	8	6	78	57	14	43	39		97	59	76	11	176	73	27	114	201	68	268	35	293	76	92	16	4	4	5	1	134
98	58	164	17	472	85	141	177	64	100	27	223	57	141	132	56	8	6	78	57	14	43	39		98	60	76	11	195	73	28	114	201	68	269	35	293	76	92	16	4	4	5	1	134
99	58	171	17	472	85	141	177	64	100	27	223	57	141	132	56	8	6	78	57	14	43	39		99	65	76	11	196	73	30	114	201	68	269	35	293	76	99	16	4	4	5	1	134
100	58	171	17	473	85	141	177	64	101	27	223	57	141	132	56	8	6	78	57	14	43	39		100	116	76	11	196	73	30	114	202	68	269	35	293	76	99	16	4	4	5	1	134
101	58	173	17	473	85	141	177	64	101	27	223	57	141	132	56	9	6	78	57	14	43	39		101	121	76	11	196	73	30	114	210	68	269	36	293	76	99	16	4	4	5	1	142
102	58	174	17	473	85	141	177	64	102	27	223	57	141	133	56	9	6	78	57	14	43	39		102	121	76	11	202	73	30	114	258	68	269	36	300	76	99	16	4	4	5	1	142
103	58	174	17	473	85	143	207	64	103	27	223	57	141	135	56	9	6	78	57	14	43	39		103	121	76	13	202	73	46	114	259	68	269	36	300	76	100	16	4	4	5	1	142
104	58	174	17	491	85	143	207	65	103	28	224	57	143	137	56	9	7	78	58	14	43	39		104	121	76	13	203	73	46	141	260	68	272	36	300	76	100	16	4	4	5	1	142
105	58	176	18	491	85	143	221	71	103	28	224	62	143	144	56	9	7	78	62	14	43	40		105	121	76	13	203	104	46	141	260	68	273	36	300	76	100	16	4	4	5	1	150
106	58	176	18	492	85	143	221	71	105	28	224	67	143	162	56	9	7	78	62	14	43	40		106	121	76	13	203	104	46	141	260	68	273	36	300	83	100	16	4	4	5	1	163
107	58	177	18	492	85	143	221	71	105	28	224	69	143	162	56	9	7	78	62	14	43	40		107	121	76	13	203	104	46	141	260	68	273	36	300	83	101	16	4	4	5	1	163
108	58	177	18	493	85	144	221	71	111	28	224	69	143	162	56	9	7	78	62	14	43	40		108	121	76	13	210	104	46	141	260	69	274	36	300	83	109	16	4	4	5	1	163
109	58	177	18	493	85	144	221	71	111	28	224	69	143	162	56	9	7	78	62	14	43	40		109	121	112	17	210	108	47	141	260	69	275	36	300	106	122	16	4	4	5	1	179
110	58	177	18	493	85	162	221	71	111	28	224	69	143	162	56	9	8	78	62	14	43	40		110	121	112	17	220	108	47	141	260	69	339	36	300	107	126	16	4	4	5	2	179
111	58	177	18	493	85	162	221	71	111	28	224	69	144	162	56	9	8	78	62	14	43	40		111	121	130	17	221	108	47	141	260	69	404	36	300	110	126	16	4	4	5	2	179
112	58	177	18	493	92	162	246	71	111	28	224	69	144	162	56	9	8	78	62	14	43	40		112	121	130	17	225	108	47	141	260	116	404	36	300	110	126	16	4	4	5	2	179
113	58	177	18	493	92	162	246	71	114	28	224	69	144	162	56	9	8	78	62	14	43	40		113	121	130	17	234	108	47	141	260	122	404	36	300	110	126	16	4	4	5	2	179
114	58	177	18	529	92	162	246	78	114	28	224	69	144	162	56	9	8	78	62	14	43	40		114	121	130	17	240	108	47	141	260	122	404	36	300	110	126	16	4	4	5	2	179
115	58	177	18	529	92	162	246	102	115	30	224	69	144	163	56	9	8	78	62	14	43	40		115	122	131	17	240	108	47	141	260	122	404	36	300	110	126	16	4	4	5	2	179
116	58	177	18	530	92	162	246	107	115	30	224	69	144	163	56	9	8	78	62	14	43	40		116	124	131	17	240	108	47	141	260	122	405	36	321	110	126	16	4	4	5	2	179
117	58	177	18	530	92	162	246	107	116	30	224	69	144	163	56	9	8	78	62	14	43	40		117	162	131	17	240	108	47	141	260	122	405	36	321	110	126	16	4	4	5	2	181
118	58	177	18	530	92	163	246	107	116	30	224	69	144	163	56	9	8	78	62	14	43	42		118	198	131	17	243	108	47	141	260	122	405	36	321	111	126	16	4	4	5	2	181
119	58	177	18	530	92	164	246	107	116	30	224	69	144	163	56	9	8	78	62	14	43	47		119	217	131	17	243	108	47	141	260	122	406	36	321	111	129	17	4	4	5	2	181
120	58	177	18	532	103	164	247	108	116	30	224	70	157	163	56	9	8	78	62	14	43	47		120	217	131	17	243	108	47	141	260	122	406	36	321	111	129	18	4	4	5	2	181
121	58	177	18	532	103	165	386	142	116	30	224	70	157	163	56	9	9	78	62	14	43	47		121	217	131	17	243	108	69	141	260	123	406	36	332	118	129	18	4	4	5	2	181
122	58	177	18	532	103	165	386	142	127	31	224	70	157	163	56	9	9	78	62	14	43	47		122	217	131	17	243	108	87	141	260	123	406	36	332	118	129	18	4	4	5	2	181
123	58	177	18	538	103	177	386	142	153	31	224	76	157	164	56	9	9	78	89	14	43	47		123	217	131	17	243	108	87	141	260	123	406	36	332	118	129	18	4	4	5	2	181
124	58	177	18	538	103	177	386	142	158	31	224	76	157	175	56	9	9	78	89	14	43	47		124	217	131	17	243	108	87	141	260	123	406	36	332	118	129	18	4	4	5	2	181
125	58	177	18	538	103	177	386	142	158	31	224	77	157	177	56	9	9	78	89	14	43	49		125	217	132	17	268	108	87	141	260	123	406	36	332	118	129	18	4	4	5	2	181
126	58	177	18	558	105	177	386	142	158	31	224	77	157	177	56	9	9	79	89	14	43	49		126	217	132	17	268	108	87	141	261	127	407	36	332	118	140	18	4	4	5	2	186
127	58	177	18	558	127	178	386	144	161	31	224	77	159	177	56	9	9	79	89	14	43	49		127	217	132	24	271	108	87	142	261	127	427	36	333	118	179	18	4	4	6	2	186
128	58	177	19	558	127	178	386	144	161	31	224	77	160	177	56	9	9	79	89	14	43	49		128	217	145	24	276	108	87	142	262	127	489	36	333	118	193	18	4	4	6	2	186
129	58	177	19	558	127	178	386	144	161	31	224	77	160	177	56	9	9	79	89	14	43	49		129	218	145	24	284	108	87	142	262	134	489	36	333	132	200	18	4	4	6	2	186
130	58	177	19	558	127	178	386	144	161	31	224	77	160	177	56	9	9	79	89	14	43	49		130	218	145	24	284	108	125	142	262	134	489	36	333	132	200	18	4	4	6	2	192
131	58	177	19	558	127	178	386	144	161	32	224	77	160	177	56	9	9	79	89	14	43	49		131	218	145	24	285	109	126	142	262	134	489	36	333	132	200	19	4	4	6	2	192
132	58	182	19	558	128	178	386	144	161	32	224	77	160	177	56	9	9	79	89	14	43	49		132	218	146	24	285	109	126	142	262	134	489	36	333	132	200	19	4	4	6	2	192
133	58	182	19	579	128	178	417	144	161	32	224	77	160	177	56	9	9	79	89	14	43	49		133	218	146	24	288	109	126	142	262	136	489	36	333	151	200	19	5	4	6	2	192
134	58	182	19	579	128	178	417	144	161	32	224	77	160	179	56	9	9	79	89	14	43	49		134	219	146	24	288	109	130	142	262	136	489	36	333	185	203	19	5	4	6	2	192
135	58	182	19	580	131	178	417	269	169	32	225	77	160	179	56	9	9	79	89	14	43	49		135	299	146	24	289	109	130	142	262	136	489	36	333	185	203	19	5	4	6	2	192
136	58	182	19	580	131	183	417	283	169	32	225	77	161	180	56	9	9	79	89	14	43	49		136	299	147	24	290	109	130	142	278	136	489	36	333	185	205	19	5	4	6	2	193
137	58	182	19	580	131	183	417	355	169	32	225	77	163	180	56	9	9	79	89	14	43	49		137	299	147	24	290	109	133	142	278	136	489	36	333	185	205	19	9	4	7	2	193
138	58	182	19	581	131	183	442	356	170	32	225	79	167	180	56	9	9	79	122	14	43	49		138	299	147	24	290	109	133	142	329	136	490	36	333	185	208	19	9	4	7	2	193
139	59	182	19	583	131	183	442	383	174	33	225	79	167	180	56	9	9	79	129	14	43	49		139	300	147	24	290	110	133	142	353	136	490	36	333	185	208	19	9	4	7	2	193
140	60	182	19	583	131	184	446	383	212	33	225	81	167	180	56	9	9	79	129	14	43	49		140	300	148	24	290	110	133	142	353	137	490	36	333	185	208	19	9	4	7	2	193
141	60	182	19	583	131	184	462	383	212	33	225	81	169	180	56	9	9	79	129	14	43	49		141	300	148	24	290	110	133	143	353	137	490	36	333	185	208	19	10	4	7	2	219
142	60	182	19	588	131	184	462	385	215	34	234	81	169	209	56	9	9	79	129	14	43	49		142	300	148	24	290	110	133	143	353	137	490	36	333	185	208	19	10	4	7	2	219
143	60	182	19	588	131	184	462	385	215	34	234	81	169	209	57	9	9	79	129	14	43	49		143	300	148	24	290	110	133	143	353	138	491	36	362	185	211	19	10	4	7	2	219
144	60	182	19	588	135	184	462	385	216	34	234	81	169	209	57	9	9	79	129	14	43	49		144	300	148	24	290	110	133	143	353	138	510	36	367	185	228	19	10	4	7	2	219
145	60	182	19	588	139	185	462	385	216	34	234	81	173	209	57	9	9	79	129	14	43	49		145	300	148	24	291	110	133	143	355	138	521	36	367	185	242	19	10	4	8	2	219
146	60	182	19	602	139	185	462	392	216	36	234	81	173	211	57	9	9	79	129	14	43	49		146	302	151	24	321	110	133	143	355	149	521	36	367	185	242	19	10	4	8	2	228
147	60	182	19	602	139	185	462	392	216	36	234	81	173	211	57	9	9	79	129	14	43	49		147	302	151	24	329	110	158	143	355	149	521	36	367	185	242	19	10	4	8	2	231
148	60	182	19	603	139	185	462	465	216	36	234	81	173	211	57	9	9	79	129	14	43	49		148	302	151	24	331	110	183	143	355	149	521	36	367	185	242	19	10	4	8	2	231
149	60	182	19	603	139	185	462	465	224	36	235	81	173	213	57	9	9	79	129	14	43	49		149	302	151	25	331	110	183	143	355	149	522	36	367	185	242	19	10	4	8	2	231
150	61	182	19	612	139	199	462	465	224	36	235	81	173	214	57	9	9	79	129	15	43	49		150	302	151	25	331	110	183	143	355	149	522	36	367	185	242	19	10	4	9	2	231
151	61	182	19	612	139	199	462	465	224	36	235	81	173	216	57	9	9	79	129	15	43	49		151	313	151	25	331	110	183	143	355	149	522	36	376	185	242	19	10	4	9	2	231
152	61	182	19	612	139	200	483	465	224	36	235	81	173	216	57	9	9	79	129	15	43	49		152	313	151	25	331	110	185	143	355	149	522	36	376	185	243	19	10	4	9	2	231
153	61	182	19	614	139	215	483	465	224	36	235	81	173	216	57	9	9	79	129	15	43	49		153	313	151	25	331	110	185	143	355	149	526	36	376	185	247	20	10	4	10	2	231
154	61	182	19	614	139	215	483	465	224	36	235	82	177	216	57	9	9	79	133	15	43	49		154	317	151	25	338	110	185	143	355	149	526	36	376	185	247	20	10	4	10	2	231
155	61	185	19	614	139	215	483	482	224	36	235	82	186	217	57	9	9	79	133	15	43	49		155	317	162	25	338	110	185	143	355	149	526	36	376	185	247	20	10	4	10	2	231
156	61	185	19	614	139	216	483	482	224	36	235	83	186	218	57	9	9	79	133	15	43	49		156	317	162	26	338	110	185	143	355	149	526	36	388	185	247	20	10	4	10	2	231
157	61	185	19	614	139	216	483	482	224	50	235	83	186	218	57	9	9	79	133	15	43	49		157	317	162	26	338	110	185	143	355	149	526	36	388	185	247	20	10	4	11	2	231
158	61	185	19	614	139	216	483	482	224	50	235	83	186	218	57	9	9	79	133	15	44	49		158	317	162	26	338	110	200	143	355	149	526	36	414	185	247	20	10	4	11	2	231
159	61	185	19	614	139	216	483	482	252	50	237	86	186	219	57	9	9	79	133	15	44	49		159	317	162	26	338	110	200	143	355	150	528	37	460	185	248	20	10	4	11	2	235
160	61	185	19	614	139	216	483	482	259	50	237	86	186	275	57	9	9	79	133	15	44	49		160	345	162	27	338	110	217	143	355	150	528	37	460	185	248	20	10	4	11	2	242
161	61	185	19	636	143	216	483	482	259	50	237	86	186	310	57	9	9	79	133	15	44	49		161	345	162	27	338	111	217	143	355	150	530	37	534	188	271	20	10	4	11	2	259
162	61	192	20	636	143	216	483	494	259	50	237	86	186	310	57	9	9	79	133	15	44	49		162	345	162	28	355	112	217	143	355	162	530	37	534	188	288	20	10	4	11	2	259
163	63	192	20	660	143	216	483	494	259	50	237	86	186	310	57	9	9	79	133	15	44	49		163	369	164	28	355	112	217	143	355	162	530	39	534	188	288	20	10	4	12	2	279
164	63	192	20	660	143	216	483	494	259	50	237	86	186	310	57	9	9	79	133	15	44	49		164	369	164	28	356	127	239	143	355	162	530	39	534	188	288	20	10	4	12	2	279
165	63	192	20	660	145	216	483	494	261	50	237	86	186	310	57	9	9	79	133	15	44	49		165	369	164	28	356	127	239	143	355	162	531	39	534	197	288	20	10	4	12	2	279
166	63	192	20	660	145	216	483	494	263	50	237	86	186	310	57	9	16	79	133	15	44	49		166	369	164	28	356	127	240	143	355	163	533	39	534	197	288	20	10	4	12	2	279
167	63	192	24	660	145	218	506	542	263	50	237	86	186	310	57	9	16	79	133	15	44	49		167	369	188	28	356	127	242	143	355	163	533	39	543	197	288	20	10	4	12	2	279
168	63	192	25	669	145	272	514	542	263	50	237	86	186	310	57	9	16	79	133	15	44	49		168	369	190	28	358	127	242	143	355	163	533	39	543	197	288	20	10	4	12	2	279
169	63	192	25	682	145	272	514	542	263	50	237	86	186	310	57	9	16	79	133	15	44	49		169	417	190	28	358	127	242	143	355	163	533	39	543	197	288	20	10	4	12	2	279
170	69	192	25	682	145	272	529	576	263	50	237	87	187	310	57	9	16	79	140	15	44	49		170	417	190	33	358	127	242	143	355	163	533	39	543	197	296	20	10	4	14	2	279
171	69	192	25	682	151	272	531	587	263	50	237	87	215	311	57	9	16	79	140	15	44	49		171	417	190	33	358	127	242	143	355	163	534	39	543	197	296	20	10	4	14	2	279
172	69	192	25	682	151	272	531	587	265	50	237	104	215	311	57	9	16	79	140	15	44	49		172	418	190	33	359	129	242	143	355	163	534	39	547	197	296	21	10	4	14	2	279
173	69	192	25	682	151	279	531	587	265	50	237	108	215	311	57	9	16	79	140	15	44	49		173	418	190	33	359	129	242	143	355	163	545	39	547	197	296	21	10	4	14	2	279
174	69	192	25	683	151	279	532	587	266	51	243	108	215	312	57	9	16	79	140	15	44	49		174	421	190	33	359	129	242	143	355	163	545	39	567	197	296	21	10	4	14	2	279
175	69	192	25	683	151	280	532	587	271	51	243	108	215	312	57	9	16	79	140	15	44	49		175	421	190	33	359	129	242	143	356	163	545	39	650	197	296	21	10	4	14	2	279
176	69	192	25	683	151	280	532	587	271	52	243	108	215	312	57	9	16	79	140	15	44	49		176	424	223	33	405	129	242	143	356	168	545	39	705	197	296	21	10	4	14	2	279
177	69	194	25	684	151	280	532	587	271	52	243	108	215	312	58	9	16	79	140	15	44	49		177	424	259	33	405	129	242	143	356	169	560	39	708	197	301	22	10	4	14	2	279
178	69	194	25	686	151	280	532	587	277	52	243	108	215	312	58	9	16	79	140	15	44	49		178	424	259	33	405	129	242	143	356	169	581	39	708	203	320	22	10	4	15	2	279
179	69	194	25	687	151	280	532	587	279	52	243	108	215	312	58	9	16	79	140	15	44	49		179	424	259	33	405	129	242	143	356	169	581	39	708	203	320	22	10	4	15	2	279
180	69	194	25	687	151	280	532	587	279	53	243	108	215	312	58	9	16	79	140	15	44	49		180	424	259	33	405	129	242	143	356	178	581	39	708	203	320	22	10	4	15	2	279
181	69	194	25	687	151	280	532	588	279	53	243	108	215	327	58	9	16	79	140	15	44	49		181	424	260	33	405	151	242	143	382	178	581	39	708	204	320	22	10	4	15	2	279
182	69	194	25	687	152	280	532	648	279	53	243	108	215	327	62	9	16	79	140	15	44	49		182	424	260	33	405	151	242	143	382	178	582	39	725	204	320	22	10	4	15	2	279
183	69	200	25	687	152	350	532	648	279	53	243	108	215	327	62	9	16	79	140	15	44	49		183	424	260	33	405	151	244	143	382	178	582	39	725	204	321	22	10	4	15	2	279
184	69	200	25	701	152	350	532	648	279	53	243	108	219	327	62	9	16	79	140	15	44	50		184	424	260	33	405	151	244	143	382	179	582	40	725	214	321	27	10	4	15	2	331
185	69	200	25	702	152	350	532	652	279	53	243	108	219	327	62	11	16	79	140	15	44	50		185	434	260	33	405	162	244	143	382	179	582	40	725	221	321	27	10	4	15	2	332
186	69	200	25	702	162	354	532	673	293	53	243	108	220	327	62	11	16	79	140	15	44	50		186	434	260	33	405	162	244	153	382	179	582	40	725	221	321	27	10	4	15	2	332
187	69	200	25	702	162	357	540	682	299	53	243	110	279	327	62	11	16	79	152	15	44	50		187	434	260	39	405	162	244	153	418	179	582	40	725	221	321	27	10	4	15	2	332
188	82	200	25	702	163	357	541	683	299	57	243	110	283	345	62	11	16	79	152	15	44	50		188	454	260	39	405	162	244	153	418	179	582	40	725	221	321	27	10	4	15	2	332
189	93	200	25	702	163	357	541	683	299	57	243	116	283	345	62	11	16	79	152	15	44	50		189	454	260	41	405	162	244	153	418	179	582	40	725	221	324	27	10	4	15	2	332
190	105	200	25	702	163	357	541	741	300	57	243	116	283	346	62	11	16	79	152	15	44	50		190	454	260	42	405	162	244	153	418	179	582	40	734	221	324	27	10	4	15	2	370
191	105	211	25	702	163	357	541	741	300	57	243	116	283	346	62	11	16	79	152	15	44	50		191	454	260	102	420	162	247	153	418	179	582	40	734	221	324	27	13	4	15	4	370
192	105	214	25	702	163	357	541	741	309	57	243	116	284	379	62	11	16	79	152	15	44	50		192	458	260	102	426	162	247	153	418	180	583	40	759	221	324	27	13	4	15	4	370
193	105	214	25	728	163	357	541	741	309	57	243	116	284	379	62	11	16	79	152	15	44	50		193	458	260	136	426	162	247	153	419	180	583	40	773	221	325	27	13	4	15	4	370
194	105	214	25	728	163	357	541	741	309	57	243	116	284	379	62	11	16	79	152	15	44	50		194	458	260	136	426	163	247	153	442	180	642	40	773	221	352	27	13	4	15	4	370
195	105	214	26	728	163	357	541	741	309	57	243	116	284	379	62	11	16	79	152	15	44	50		195	458	260	136	426	163	247	153	442	188	668	40	773	221	355	27	13	4	15	4	370
196	105	214	26	728	163	357	541	741	309	57	243	116	284	379	62	11	16	79	152	15	44	50		196	467	260	136	426	163	247	153	442	191	668	40	773	221	355	27	13	4	15	4	370
197	105	230	26	731	163	357	541	741	309	58	243	116	284	379	62	11	16	79	152	15	44	50		197	467	265	136	426	163	247	153	442	191	668	40	787	221	355	27	13	4	15	4	370
198	106	230	26	735	163	357	541	741	309	58	244	116	284	379	62	11	16	79	152	15	44	50		198	467	267	136	426	163	247	153	442	194	668	42	787	221	355	27	13	4	15	4	370
199	106	230	26	735	163	357	541	741	309	58	244	116	284	379	62	11	16	79	152	15	44	50		199	467	267	136	426	163	247	153	442	204	668	42	787	221	356	27	13	4	15	4	370
200	106	230	26	735	163	379	541	741	309	58	244	116	284	381	64	11	16	79	152	15	44	50		200	467	267	136	426	163	247	153	442	204	668	42	787	221	359	27	13	4	15	4	370
201	106	230	26	735	163	379	541	741	309	58	244	116	284	381	64	11	16	79	152	15	44	50		201	467	267	136	426	165	247	153	442	204	668	42	787	221	362	27	13	4	15	4	370
202	106	230	26	735	163	379	541	741	309	61	244	116	285	381	64	11	16	79	153	15	44	54		202	480	267	136	426	165	247	153	442	204	668	42	791	221	362	27	13	4	15	4	370
203	106	230	30	735	163	379	568	741	309	61	244	117	302	381	64	11	16	79	173	15	44	54		203	480	267	136	442	165	248	153	442	204	668	42	791	221	362	27	13	4	15	4	370
204	106	230	110	735	163	403	568	753	309	61	246	122	344	385	64	11	16	79	176	15	44	54		204	571	268	136	442	165	248	153	442	204	668	42	791	221	362	29	13	4	15	4	370
205	106	230	110	752	163	403	568	753	309	61	246	127	344	385	64	11	16	79	176	15	44	54		205	571	268	136	442	165	248	153	442	204	668	42	792	221	363	29	14	4	15	4	370
206	106	230	110	752	163	403	568	753	309	61	246	127	360	385	64	11	16	79	176	15	44	54		206	582	268	136	443	165	248	153	442	204	668	42	792	221	363	29	14	4	15	4	370
207	106	230	110	752	163	403	568	753	310	61	246	127	360	385	64	11	16	79	176	15	44	54		207	582	268	139	449	165	248	153	442	206	685	42	792	221	364	29	14	4	15	5	370
208	106	230	110	755	163	403	568	753	339	61	246	127	360	386	64	11	16	79	176	15	44	54		208	582	268	166	458	165	248	153	442	206	707	42	792	226	364	29	14	4	15	10	370
209	106	230	110	755	163	403	568	753	343	61	246	127	360	422	64	11	16	79	176	15	44	54		209	582	268	179	466	165	248	153	444	206	743	42	792	226	364	29	14	4	15	10	370
210	106	230	110	755	163	403	568	753	343	61	246	127	361	473	64	11	16	79	176	15	44	54		210	582	268	193	524	165	248	153	445	206	772	42	797	226	367	29	14	4	15	10	370
211	106	230	110	755	163	403	568	753	343	61	246	127	361	473	64	11	16	79	176	15	44	54		211	583	268	194	524	165	248	153	445	231	772	42	797	226	367	29	14	4	15	10	370
212	106	230	110	755	163	403	648	753	344	61	246	127	361	474	64	11	16	79	176	15	44	54		212	589	270	208	524	165	254	157	445	231	772	42	797	226	370	29	14	4	15	10	370
213	106	234	110	755	163	403	648	753	356	61	246	127	361	474	64	11	16	79	176	15	44	54		213	589	270	208	524	165	254	157	445	231	773	42	797	226	370	29	14	4	15	10	370
214	106	234	110	755	163	403	648	753	362	61	246	127	361	474	64	11	16	79	176	15	44	54		214	591	272	208	524	165	254	157	445	231	773	42	800	226	370	29	14	4	15	10	370
215	106	234	110	755	163	403	648	753	362	61	246	127	361	474	64	11	16	79	176	15	44	54		215	591	272	227	524	165	254	157	445	231	773	42	800	226	370	29	14	4	15	10	370
216	106	234	110	755	163	417	648	753	365	61	246	127	361	474	64	11	16	79	176	15	44	54		216	591	272	228	524	165	254	157	445	231	773	42	800	226	372	29	14	4	15	10	370
217	106	234	110	755	163	417	648	753	365	61	246	127	361	474	64	11	16	79	176	15	44	54		217	591	272	228	524	165	254	157	445	231	773	42	800	226	372	29	14	4	15	10	370
218	106	234	118	758	163	417	658	765	365	61	246	128	362	474	64	11	16	79	177	15	44	54		218	605	272	228	524	165	254	157	445	231	773	42	800	226	374	31	14	4	15	10	370
219	106	234	139	758	164	417	658	765	365	61	247	128	362	474	64	11	16	79	197	15	44	54		219	605	274	228	525	165	254	157	445	233	773	42	807	226	383	31	14	4	16	10	370
220	106	234	179	758	164	417	661	765	366	70	247	136	373	474	64	11	16	79	258	15	44	54		220	622	299	228	525	165	254	157	445	234	773	42	807	226	383	31	14	4	16	10	370
221	106	234	179	758	164	421	661	765	366	70	247	136	373	475	64	11	16	79	258	15	44	54		221	628	299	228	525	165	254	157	445	234	773	42	807	226	383	31	14	4	16	10	371
222	106	234	181	758	164	433	661	765	366	70	247	136	373	475	64	11	16	79	258	15	44	54		222	628	299	228	525	165	254	157	445	234	773	42	807	226	383	31	14	4	19	10	372
223	106	234	181	758	164	433	661	765	366	70	247	136	373	475	64	11	16	79	258	15	44	54		223	628	299	228	525	165	254	157	445	234	773	42	807	226	384	31	14	4	19	10	372
224	106	237	181	771	164	433	661	765	367	86	248	136	374	493	70	11	16	79	258	15	44	54		224	628	299	228	525	165	254	157	445	236	774	42	811	226	385	31	14	4	19	10	372
225	106	237	181	775	180	433	661	765	384	170	248	136	374	518	70	11	16	79	258	15	44	54		225	628	299	228	525	165	254	157	445	236	774	42	828	226	385	31	14	4	19	10	372
226	106	237	181	775	183	433	661	765	404	197	248	136	374	560	70	11	16	79	258	15	44	54		226	632	299	228	525	165	254	157	445	236	774	42	829	226	385	31	14	4	19	17	372
227	106	237	181	775	183	465	661	765	404	197	248	136	376	560	70	11	16	79	258	15	44	54		227	632	299	229	529	165	254	157	447	241	804	42	829	265	400	31	14	4	19	17	372
228	106	238	181	775	183	465	661	765	404	197	248	136	376	560	70	11	16	79	258	15	44	54		228	632	299	257	544	165	254	157	447	271	804	42	829	265	400	31	14	4	24	17	372
229	106	240	181	775	183	465	661	765	404	197	248	136	376	560	70	11	16	79	258	15	44	54		229	632	299	348	544	165	254	157	447	297	804	42	848	265	400	31	14	4	24	17	373
230	106	240	181	780	183	480	661	765	404	197	248	136	376	560	70	11	16	79	258	15	44	54		230	632	299	348	544	222	254	157	447	302	804	42	848	265	400	31	14	4	24	17	373
231	106	241	181	780	183	480	661	765	405	197	248	136	376	560	70	11	16	79	258	15	44	54		231	632	321	349	544	222	254	157	447	308	804	42	848	265	402	31	14	4	24	17	373
232	106	255	181	780	183	480	661	765	405	197	250	136	376	560	70	11	16	79	258	15	44	54		232	632	321	350	544	222	254	157	447	308	804	42	848	265	402	31	14	4	24	17	373
233	106	255	181	780	183	502	661	765	405	197	250	136	376	560	70	11	16	79	258	15	44	54		233	632	321	350	544	222	254	157	489	377	804	42	850	265	409	31	14	4	24	17	373
234	106	255	181	780	184	502	661	765	405	197	250	136	376	560	70	11	16	79	258	15	44	54		234	632	321	350	544	222	254	157	489	377	804	45	866	265	410	31	14	4	24	17	375
235	106	255	181	780	190	502	661	765	405	197	250	136	376	560	70	12	16	79	258	15	44	54		235	632	321	350	544	222	254	157	535	377	804	45	866	265	424	31	14	4	24	17	375
236	106	255	201	780	192	502	665	770	405	197	250	137	377	561	70	12	16	79	259	15	44	54		236	646	321	350	545	222	254	157	548	377	804	45	866	265	424	33	14	4	24	17	375
237	106	255	204	780	192	502	665	770	405	197	250	140	441	579	70	12	16	79	294	15	44	54		237	646	321	350	545	222	254	157	548	377	804	45	866	265	424	33	14	4	24	17	402
238	106	255	204	780	192	502	688	770	406	197	250	140	536	579	70	12	16	79	294	15	44	54		238	646	321	350	545	222	254	157	559	377	804	45	866	265	424	33	14	4	24	17	403
239	106	255	207	794	192	537	688	770	406	197	250	140	536	579	70	12	16	79	294	15	44	54		239	646	321	350	545	222	254	157	559	377	804	45	867	265	424	33	14	4	24	17	403
240	106	255	207	794	192	537	688	770	406	197	250	140	536	581	70	12	16	79	294	15	44	54		240	646	328	350	545	223	254	157	584	378	804	45	891	265	424	33	14	4	24	17	403

## Sheet: Ext Data Fig Panel 10b
Total number of licks
Day 1	ova/alum						Day 2	ova/alum
pbs/alum WT	WT	MC ∅	MC ∅ + 0.001	MC ∅ + 0.01	MC ∅ + 0.1		pbs/alum WT	WT	MC ∅	MC ∅ + 0.001	MC ∅ + 0.01	MC ∅ + 0.1
608	823	518	779	623	481		532	1096	1047	391	621	460
867	962	407	620	496	218		728	340	592	557	394	466
567	784	966	932	1147	275		523	363	979	765	794	233
	352	900	831	1085	391			213	644	708	1187	639
	626	663	756	663	293				554	784	731	415
			714		371					1452	491	146
					475							719

## Sheet: Ext Data Fig Panel 10d
Serum antibodies (ug/mL)
Total IgE			OVA-specific IgE			OVA-specific IgG1
isotype	α-GDF15		isotype	α-GDF15		isotype	α-GDF15
2.73064	2.23118		2.23069	1.49068		240.383	185.536
1.93278	1.13677		1.89378	1.2285		223.293	412.746
2.94428	2.71481		2.55982	1.97989		287.547	310.822
3.32527	1.37739		2.2526	0.94928		257.131	77.2806
1.41138	1.37426		1.18972	0.954478		231.21	250.925
2.67347	1.72573		1.10315	1.61862		65.8045	54.1586
2.77592	1.94197		1.1154	0.536841		53.4181	71.3329
3.12007	2.20912		0.652009	0.595124		37.4226	120.86
4.08462	1.25454		1.94754	0.256571		86.6987	159.143
2.83163	3.62443		1.24284	0.913956		73.8401	320.721
1.93498	2.92089		0.340096	1.6006		69.4489

## Sheet: Ext Data Fig Panel 10e
Cumulative licks
	isotype control														a-GDF15
time	water						OVA							time	water				OVA
0	0	0	0	0	0	0	0	0	0	0	0	0		0	0	0	0	0	0	0	0	0	0	0
1	1	36	0	0	3	5	5	1	0	0	13	8		1	0	0	0	0	0	0	1	0	0	0
2	2	36	2	74	18	9	5	1	4	0	19	10		2	0	0	0	0	0	9	1	7	0	23
3	2	37	2	95	18	10	5	1	6	37	19	10		3	0	0	0	0	0	9	1	14	0	23
4	3	37	2	95	18	10	6	1	6	47	19	10		4	0	0	0	0	0	10	1	25	0	23
5	3	37	2	95	18	10	6	1	6	47	19	10		5	0	0	0	0	0	10	1	25	0	23
6	3	37	2	95	20	10	6	1	6	47	22	10		6	0	0	0	0	0	10	1	25	0	23
7	3	37	2	95	30	10	6	1	6	47	22	10		7	0	0	0	0	0	10	1	25	0	23
8	3	37	2	95	30	10	6	1	6	47	22	10		8	1	0	0	0	21	10	1	26	0	23
9	3	37	2	95	30	11	6	1	6	47	22	10		9	8	0	0	0	21	12	1	29	0	23
10	17	37	2	95	30	11	6	1	6	47	22	10		10	8	0	0	0	22	12	1	29	0	23
11	17	37	2	95	30	11	6	1	6	47	23	10		11	8	0	0	2	22	12	1	29	0	35
12	17	37	2	95	30	11	6	3	7	47	23	13		12	8	0	0	2	22	12	1	29	0	35
13	17	37	2	95	30	11	6	3	7	47	23	13		13	8	0	0	2	22	14	9	29	0	35
14	17	37	2	95	30	11	6	3	7	55	23	13		14	8	0	0	2	22	14	9	29	0	35
15	17	38	2	95	30	11	6	3	7	55	23	13		15	8	0	0	2	22	14	9	29	0	35
16	17	38	2	95	30	11	6	3	7	55	23	13		16	8	0	0	2	22	27	9	29	0	35
17	17	38	2	95	30	52	6	4	7	56	23	13		17	8	0	0	2	22	30	9	29	0	35
18	38	38	2	95	30	52	6	4	7	56	23	13		18	8	0	0	80	22	30	9	29	0	35
19	38	38	2	95	52	52	6	4	7	56	24	13		19	8	0	0	80	22	30	9	29	0	35
20	40	40	2	95	52	52	6	4	7	56	24	13		20	11	0	0	80	22	35	9	29	0	35
21	40	40	13	95	55	52	7	4	7	56	28	13		21	11	0	0	80	22	39	9	29	0	35
22	40	40	13	95	58	52	7	4	7	56	28	13		22	11	0	0	80	24	44	9	29	0	35
23	40	40	13	95	58	54	7	4	7	56	28	13		23	11	0	0	80	24	44	9	29	2	35
24	40	40	13	109	58	54	7	4	7	56	28	15		24	11	0	0	80	24	44	22	29	2	35
25	40	40	13	109	58	66	7	4	7	56	28	15		25	11	0	0	80	24	53	22	29	2	35
26	40	40	13	109	58	66	7	4	7	56	28	15		26	11	0	0	80	24	54	22	29	2	35
27	40	90	13	109	58	66	7	4	7	56	28	15		27	11	0	6	80	24	78	22	30	2	35
28	40	90	13	109	58	66	7	4	7	56	28	15		28	11	0	6	80	24	78	22	35	2	35
29	40	90	13	109	58	66	7	4	7	56	28	15		29	11	0	6	80	24	78	22	37	2	36
30	40	90	13	109	58	66	7	4	7	56	29	15		30	11	5	6	80	24	89	22	37	2	36
31	40	90	13	109	58	67	7	4	7	56	29	17		31	11	16	6	80	24	98	22	42	2	36
32	41	90	13	109	58	67	7	4	7	56	29	17		32	11	58	6	80	24	102	22	42	3	58
33	41	90	13	124	58	67	7	4	7	56	29	17		33	11	58	6	80	24	109	22	42	3	58
34	45	90	13	124	58	67	7	4	7	56	29	17		34	11	58	6	80	24	109	22	42	3	58
35	45	115	13	124	58	67	7	4	7	56	29	17		35	11	58	6	80	24	138	22	42	3	58
36	45	115	14	132	74	67	7	4	7	56	29	17		36	11	58	6	80	24	144	22	42	3	59
37	68	115	14	132	74	67	7	4	7	56	29	17		37	11	58	6	80	24	144	22	46	3	59
38	68	115	14	132	74	67	7	5	7	56	29	17		38	11	58	6	80	24	144	23	49	3	59
39	68	115	14	132	74	67	7	5	7	56	29	17		39	11	58	6	80	28	144	23	49	3	60
40	68	115	14	132	74	67	7	5	7	56	29	17		40	11	60	6	80	28	145	23	52	3	60
41	72	115	14	140	74	67	7	5	15	58	29	17		41	11	60	7	80	28	174	23	54	3	60
42	72	115	14	140	75	67	7	5	15	58	29	17		42	11	60	7	80	28	206	23	54	3	60
43	72	115	14	140	75	67	7	6	15	58	29	17		43	11	60	7	80	29	206	23	73	3	60
44	76	115	14	140	75	67	7	6	15	58	29	17		44	11	60	7	80	29	206	73	73	3	60
45	76	115	14	140	75	67	7	6	17	58	29	18		45	11	60	7	80	29	206	73	73	4	62
46	76	115	14	141	75	67	7	6	17	66	29	18		46	11	60	7	87	29	206	73	73	4	67
47	76	115	28	141	75	67	7	6	17	66	29	18		47	11	60	7	87	29	206	73	73	4	67
48	76	115	28	141	75	67	7	6	17	66	29	18		48	11	60	7	87	29	206	73	74	4	67
49	76	115	28	141	75	67	7	6	17	66	29	18		49	11	60	7	87	29	206	73	74	4	67
50	76	115	28	141	75	67	7	6	17	66	29	18		50	11	105	8	87	29	207	73	74	4	67
51	76	115	28	151	75	67	7	6	17	68	29	18		51	11	105	8	87	30	207	74	74	4	68
52	76	121	28	162	76	67	8	6	17	68	29	18		52	11	111	8	87	30	212	76	74	4	68
53	76	121	28	162	76	67	8	6	17	69	31	18		53	11	122	8	87	30	228	76	76	4	68
54	76	121	28	162	76	67	8	7	17	69	31	19		54	11	123	8	87	30	228	76	81	4	68
55	76	121	28	162	76	67	8	7	17	70	31	19		55	11	123	8	87	30	231	76	81	4	68
56	115	121	28	162	76	67	8	8	17	70	31	19		56	11	124	8	87	30	231	76	83	4	68
57	115	121	28	163	76	68	8	8	17	71	31	19		57	11	126	8	87	30	232	76	83	4	68
58	123	121	29	163	76	68	9	8	17	71	33	19		58	11	128	8	88	31	234	76	83	4	69
59	123	121	29	163	76	68	9	8	17	71	33	19		59	11	153	11	88	31	236	76	88	4	69
60	123	121	29	165	76	68	9	8	17	71	33	19		60	11	153	11	88	34	236	85	88	4	71
61	123	121	29	165	76	68	9	8	17	71	33	20		61	11	153	11	88	34	257	85	88	71	71
62	136	121	29	166	76	68	11	8	17	71	33	20		62	11	153	11	88	34	257	85	88	71	71
63	136	121	29	166	76	68	11	8	17	71	33	20		63	11	156	11	88	34	265	85	88	71	71
64	136	121	52	166	77	68	11	8	17	71	33	20		64	11	156	11	88	35	265	85	89	71	71
65	136	121	52	166	77	68	11	8	17	78	33	20		65	11	156	11	91	35	265	85	89	71	74
66	141	121	52	170	77	68	11	8	17	78	33	20		66	11	156	11	91	36	265	85	95	71	76
67	141	121	52	170	77	68	11	8	17	78	33	20		67	11	156	11	91	38	268	85	95	71	76
68	141	121	52	170	77	68	11	8	17	79	33	21		68	11	159	11	91	41	283	85	95	71	76
69	141	121	52	170	77	68	11	8	17	79	33	21		69	11	159	11	91	41	284	85	99	71	76
70	141	124	52	170	77	68	11	8	17	79	33	21		70	11	159	11	91	41	284	91	99	71	76
71	141	124	52	172	77	68	11	8	17	79	33	21		71	11	167	11	108	41	285	91	99	71	78
72	141	126	52	172	77	68	11	8	17	79	33	21		72	11	167	11	108	41	292	91	105	71	78
73	141	126	52	172	77	68	11	8	17	79	33	21		73	11	167	11	108	42	295	91	106	71	78
74	170	126	52	172	77	68	11	8	17	79	33	21		74	11	167	11	108	44	306	91	109	71	78
75	177	126	52	172	77	68	11	8	17	80	33	21		75	11	167	11	118	44	307	91	111	71	78
76	177	126	52	172	77	77	11	8	17	82	33	21		76	11	167	11	119	55	341	92	117	71	78
77	201	126	52	172	77	77	13	8	17	82	33	21		77	11	167	12	120	56	392	93	123	71	78
78	202	126	52	172	77	77	13	8	17	82	33	21		78	11	167	12	120	135	392	93	149	71	78
79	202	126	52	172	77	77	13	8	17	82	33	21		79	11	167	12	120	230	400	94	159	71	78
80	202	126	52	172	77	77	13	8	17	82	33	21		80	11	167	12	120	293	407	94	170	71	78
81	203	127	52	172	77	77	13	8	17	82	33	21		81	11	167	12	120	293	475	94	172	71	78
82	203	127	52	172	77	77	13	8	17	82	33	21		82	11	167	12	120	294	475	96	174	71	78
83	203	127	52	172	77	77	13	8	17	82	33	21		83	11	167	12	120	295	475	96	176	71	78
84	203	131	52	202	77	77	13	10	17	83	33	21		84	11	167	12	120	300	479	96	181	71	78
85	203	131	56	202	100	85	13	10	17	88	33	21		85	11	167	12	120	300	483	96	181	71	78
86	203	131	85	202	100	85	13	10	17	88	33	21		86	11	167	12	120	300	533	96	181	71	80
87	203	131	85	202	100	85	13	10	18	88	33	21		87	11	167	12	120	300	594	96	186	71	80
88	222	165	85	202	100	85	13	10	18	88	33	21		88	11	167	12	120	301	610	96	186	71	80
89	222	165	85	202	100	85	13	10	18	88	33	21		89	11	167	12	120	301	610	96	186	71	80
90	222	165	85	227	100	85	13	10	18	88	33	21		90	11	207	12	120	301	610	96	186	71	80
91	222	165	85	227	100	85	13	10	18	88	34	21		91	11	207	12	120	301	610	96	197	71	80
92	222	165	85	227	100	85	13	10	18	90	34	21		92	11	207	12	120	301	610	97	197	71	80
93	222	165	121	227	100	88	13	10	18	90	34	21		93	11	207	12	120	301	610	97	197	73	80
94	222	166	121	227	100	88	31	10	18	109	34	21		94	11	208	12	120	302	616	99	197	73	80
95	222	166	121	227	103	88	101	10	18	147	34	21		95	11	208	12	120	302	621	104	197	73	80
96	222	166	121	227	103	89	123	10	19	148	34	21		96	11	208	12	120	378	628	105	205	73	80
97	224	166	121	244	104	89	123	10	19	148	34	21		97	11	208	12	120	385	692	106	298	73	80
98	236	166	121	244	104	89	123	10	20	148	34	21		98	11	208	58	120	385	692	106	300	73	80
99	236	166	121	244	104	125	123	10	20	148	34	21		99	11	208	58	120	385	692	106	311	73	80
100	236	166	121	244	104	125	123	11	20	149	34	21		100	11	208	58	141	385	695	106	311	73	80
101	236	166	121	249	105	125	123	11	20	150	34	21		101	11	208	58	141	386	695	106	311	73	80
102	236	166	121	249	105	125	124	11	20	150	34	21		102	11	208	58	141	390	695	109	311	73	80
103	237	218	121	249	105	125	124	11	20	150	34	21		103	11	242	58	141	390	721	109	311	74	80
104	237	218	121	249	105	125	125	11	20	152	34	22		104	11	243	58	141	390	732	110	311	74	80
105	237	218	121	249	105	125	125	11	20	160	34	22		105	11	247	58	141	390	732	114	321	75	81
106	237	218	152	262	108	125	125	11	20	160	35	22		106	11	247	58	141	390	732	115	328	78	81
107	237	249	152	262	108	145	125	11	20	160	35	22		107	11	247	58	158	390	733	115	329	78	81
108	237	249	152	262	108	145	125	15	21	160	35	22		108	11	247	58	158	390	733	116	365	78	81
109	237	250	152	262	129	147	126	15	21	160	35	22		109	11	275	58	158	390	758	116	379	78	81
110	237	250	152	262	129	147	173	15	21	160	35	22		110	11	275	58	158	391	773	117	380	78	81
111	247	250	152	262	129	147	173	15	21	160	35	22		111	11	284	58	159	392	786	117	387	78	84
112	247	250	152	262	129	147	181	17	21	166	35	22		112	11	293	58	159	392	786	117	393	78	84
113	247	250	152	263	129	147	181	22	21	180	35	22		113	11	328	58	159	426	786	117	398	78	84
114	248	250	152	263	129	147	181	22	21	180	35	22		114	11	328	58	159	426	790	118	398	78	84
115	248	250	152	263	148	147	181	22	29	182	35	22		115	11	328	58	164	426	802	118	398	78	85
116	248	250	152	263	148	147	181	22	29	187	35	22		116	11	328	60	164	428	802	118	398	78	85
117	248	310	152	263	148	147	181	22	29	187	35	22		117	11	328	69	164	431	802	118	398	78	86
118	254	310	152	264	214	147	181	23	29	192	35	22		118	11	328	69	164	435	802	118	398	78	86
119	264	310	152	264	214	147	181	23	29	192	35	22		119	11	328	69	164	472	802	118	398	78	87
120	266	310	152	264	214	166	181	23	29	194	35	22		120	11	328	69	164	487	802	118	398	78	87
121	266	310	152	264	214	166	181	23	29	194	35	22		121	11	328	69	164	493	802	118	398	78	87
122	266	310	157	264	214	166	181	23	29	194	35	22		122	11	328	69	164	493	802	118	398	78	87
123	266	313	157	264	214	167	181	23	29	196	35	22		123	11	328	69	164	493	810	118	407	78	88
124	266	313	157	264	214	167	181	23	29	196	35	22		124	11	328	69	164	495	810	118	412	78	88
125	266	313	157	264	214	167	181	23	29	196	35	22		125	11	328	70	164	496	810	118	412	78	88
126	308	313	157	305	218	167	182	23	29	196	36	22		126	11	328	70	164	496	820	118	422	78	89
127	308	345	157	308	218	167	264	33	29	197	36	22		127	11	353	70	164	496	834	118	422	78	89
128	308	384	191	308	218	200	264	33	29	197	36	22		128	11	353	70	164	496	850	118	428	79	89
129	308	384	193	308	218	201	264	33	29	200	36	22		129	11	354	70	164	530	880	118	428	79	89
130	308	384	212	309	218	201	264	33	30	223	36	22		130	11	357	70	175	530	880	118	428	79	91
131	308	384	212	309	218	201	264	33	30	223	36	22		131	11	357	70	175	530	880	118	428	79	91
132	308	384	212	344	218	201	264	33	30	224	36	22		132	11	357	84	175	530	880	119	431	79	93
133	308	384	212	344	219	201	264	33	30	224	37	22		133	84	357	84	175	530	880	119	431	79	95
134	308	384	212	344	219	201	264	33	30	224	37	22		134	84	357	84	176	530	880	119	431	79	96
135	308	385	212	345	219	271	264	33	34	226	37	22		135	84	357	84	177	532	880	119	433	79	109
136	324	387	212	345	219	271	264	35	34	226	37	22		136	84	358	84	177	532	880	119	433	79	109
137	332	417	212	345	219	271	264	36	34	226	37	22		137	84	358	84	177	532	880	119	435	79	109
138	332	417	220	345	219	271	265	36	34	226	37	22		138	85	358	84	181	532	900	119	435	79	109
139	332	417	220	346	291	271	265	36	34	226	37	22		139	85	358	84	181	532	900	119	438	79	109
140	332	417	220	346	291	271	265	36	34	228	37	22		140	85	358	84	181	532	900	119	438	79	109
141	332	417	220	346	291	271	265	36	34	264	37	22		141	85	383	84	181	532	903	143	438	79	109
142	332	417	220	373	291	271	265	36	36	265	37	22		142	85	392	84	181	533	945	143	438	79	109
143	332	417	220	373	291	300	265	36	36	265	37	22		143	85	431	84	185	533	957	143	438	79	109
144	332	417	220	373	291	300	265	37	36	267	37	22		144	168	431	84	185	533	957	143	438	79	110
145	332	417	220	373	291	301	265	37	36	267	37	23		145	169	431	84	185	533	958	143	438	79	110
146	332	417	233	373	291	301	265	37	36	271	37	23		146	169	431	84	185	533	960	143	438	79	110
147	334	417	233	393	299	301	267	37	36	271	37	23		147	169	433	88	185	533	981	143	438	79	110
148	334	478	233	393	299	301	267	37	36	271	37	23		148	169	433	145	185	533	986	143	457	79	110
149	334	478	233	393	299	301	267	38	36	272	37	23		149	169	433	145	185	533	986	144	457	79	110
150	334	478	233	393	326	301	267	38	36	281	37	23		150	169	475	145	185	533	992	144	457	79	110
151	334	478	233	393	326	301	267	38	36	283	37	23		151	169	475	145	185	533	992	144	457	79	110
152	334	478	233	394	326	358	267	38	36	287	37	23		152	169	475	146	198	533	1018	145	457	80	110
153	334	478	233	394	326	359	267	38	37	294	37	23		153	169	475	146	198	533	1018	145	457	80	110
154	336	478	233	394	326	359	267	38	37	294	37	23		154	169	475	146	198	534	1018	145	457	80	110
155	336	478	233	415	326	359	267	38	37	294	37	27		155	169	475	146	198	535	1021	145	467	81	110
156	336	478	233	415	326	359	267	38	37	294	37	27		156	169	475	146	198	535	1021	145	480	81	111
157	336	478	233	415	326	360	267	38	37	294	37	27		157	169	475	146	198	535	1021	145	480	81	111
158	336	478	270	415	326	360	268	38	37	294	37	27		158	169	475	192	198	535	1062	148	481	81	111
159	339	478	270	415	326	360	268	38	37	294	37	27		159	169	475	192	198	537	1090	148	483	81	114
160	339	516	270	415	326	360	268	38	37	294	37	27		160	169	475	192	198	538	1090	149	498	81	114
161	339	516	270	415	326	360	268	38	37	294	37	27		161	169	475	192	198	538	1090	150	500	81	114
162	339	516	270	415	326	363	268	38	37	294	37	27		162	169	475	192	198	578	1090	153	505	81	118
163	339	516	270	415	326	363	268	38	37	294	37	27		163	169	475	222	198	578	1090	153	505	82	118
164	339	516	279	420	326	363	268	39	37	294	37	27		164	169	475	237	198	578	1099	153	512	82	119
165	339	516	279	420	326	363	270	39	37	294	37	28		165	169	475	237	198	578	1125	153	512	83	119
166	339	516	279	420	373	363	270	39	37	294	37	28		166	169	475	237	200	579	1181	153	528	83	134
167	346	551	279	420	379	363	270	39	37	295	38	28		167	169	475	237	200	579	1181	157	528	83	134
168	346	551	279	420	379	420	270	39	37	306	38	30		168	169	475	237	200	579	1181	157	538	85	134
169	346	551	306	448	379	420	270	39	37	307	38	30		169	169	475	237	200	579	1181	157	538	85	134
170	346	551	306	448	379	420	270	39	37	311	38	30		170	169	487	237	271	579	1202	157	538	85	134
171	346	551	307	448	379	420	270	39	39	311	38	30		171	169	487	239	271	579	1231	157	538	85	136
172	346	551	307	448	379	471	270	39	39	311	38	30		172	169	487	239	271	581	1232	157	538	85	136
173	346	551	307	448	379	471	270	39	39	311	38	30		173	169	525	239	271	581	1280	158	538	85	139
174	346	551	307	448	379	471	271	39	39	311	38	30		174	169	525	239	271	581	1327	158	540	85	139
175	346	551	307	448	380	471	271	39	39	321	43	31		175	169	525	239	271	581	1327	158	550	85	139
176	346	551	307	486	380	471	312	48	39	331	43	31		176	169	525	239	271	582	1400	158	563	85	147
177	346	551	307	486	380	471	321	48	39	331	75	32		177	169	525	239	271	582	1400	158	567	85	150
178	346	551	307	486	380	471	321	48	39	331	76	32		178	169	525	239	271	651	1400	158	567	85	150
179	348	551	307	486	380	471	322	48	56	331	76	33		179	169	525	239	271	651	1400	158	567	85	150
180	348	551	307	486	380	477	322	48	57	331	76	33		180	169	525	239	271	651	1400	158	567	85	150
181	348	551	307	486	380	477	322	48	57	331	76	33		181	169	525	239	271	652	1400	158	567	85	166
182	348	551	307	486	380	477	322	48	57	331	78	33		182	169	525	239	271	653	1400	158	567	85	173
183	348	551	307	486	380	477	322	49	57	331	78	33		183	169	525	274	271	653	1400	159	567	85	173
184	348	551	307	486	380	477	322	49	57	331	78	33		184	169	525	274	271	654	1400	159	567	85	173
185	348	551	307	486	380	477	322	49	57	331	78	33		185	169	525	276	271	654	1400	159	567	85	173
186	348	563	307	486	397	478	322	49	57	333	78	33		186	169	525	276	271	655	1400	186	567	85	174
187	348	615	307	486	399	478	322	49	95	335	78	33		187	169	560	276	271	655	1438	186	567	85	176
188	366	615	310	486	399	478	323	49	96	343	78	33		188	169	560	276	271	655	1438	187	577	85	178
189	427	615	310	486	399	478	323	49	96	376	78	33		189	169	560	276	271	655	1438	188	582	85	178
190	427	615	310	486	399	478	323	50	96	388	78	33		190	169	561	276	271	656	1490	188	611	85	178
191	427	615	329	486	399	479	336	50	96	388	78	33		191	169	561	276	271	656	1522	188	622	85	178
192	427	615	329	486	399	479	345	50	96	388	78	33		192	169	561	276	311	656	1534	188	622	85	178
193	427	615	329	486	399	479	345	50	96	388	78	33		193	169	561	287	321	694	1534	190	622	85	178
194	428	615	329	518	399	479	345	50	96	388	78	33		194	169	561	287	321	757	1610	190	622	85	178
195	436	615	329	518	399	517	345	50	97	388	78	33		195	169	561	287	321	757	1610	190	622	85	180
196	436	617	329	518	399	517	345	50	97	388	78	33		196	169	561	287	321	757	1709	190	622	85	184
197	436	617	348	518	399	517	345	50	97	392	78	33		197	169	561	287	321	757	1742	191	622	85	184
198	436	617	348	518	399	517	345	50	97	392	78	33		198	169	561	287	321	757	1757	191	633	85	184
199	459	617	348	518	399	517	345	50	97	417	79	33		199	169	561	287	321	757	1757	191	635	85	184
200	459	617	360	518	399	518	345	50	97	424	79	33		200	169	561	287	321	758	1757	191	635	85	184

## Sheet: Ext Data Fig Panel 10f
% OVA preference
	isotype						α-GDF15
0-60 min	12.353	5.07994	43.2322	31.9702	32.7153	23.1788	71.5918	72.7958	33.5684	43.972
61-120 min	25.4046	6.1542	16.9315	35.3779	24.8192	17.52	96.0332	72.4459	70.964	38.6493
121-180 min	44.521	7.40205	12.8476	41.0855	11.5791	7.32116	81.6761	70.4747	35.5375	36.2309
